# Supplementary material for: Construction of a novel model based on cell-in-cell-related genes and validation of KRT7 as a biomarker for predicting survival and immune microenvironment in pancreatic cancer
Source: BMC Cancer. 2022 Aug 16;22:894. doi: 10.1186/s12885-022-09983-6 (PMC9380297; doi:10.1186/s12885-022-09983-6)
Supplement: Supplementary file 2 — Additional file 2. [file 12885_2022_9983_MOESM2_ESM.xlsx]

## Sheet: DEGs in TCGA dataset
DEGs between the high-risk and low-risk groups in TCGA dataset.
	logFC	AveExpr	t	P.Value	adj.P.Val	B	change
KRT18	1.14511	9.54111	8.73158	2.51286e-15	3.66033e-11	24.1851	UP
KRT7	2.14431	8.73713	8.69922	3.05779e-15	3.66033e-11	23.9973	UP
TMEM265	1.13838	5.31158	8.45301	1.34985e-14	8.552e-11	22.5764	UP
GPR87	1.81553	2.26797	8.44353	1.42885e-14	8.552e-11	22.5219	UP
FAM83A	2.11489	3.21815	8.30009	3.36767e-14	1.61251e-10	21.7016	UP
GJB3	1.59754	4.46918	8.12749	9.3766e-14	3.74142e-10	20.7219	UP
UBE2C	1.3357	4.7576	7.9968	2.02428e-13	6.92332e-10	19.9857	UP
ITGA3	1.19507	7.02799	7.84389	4.94795e-13	1.48073e-09	19.1309	UP
KRT8	1.03815	10.2748	7.72825	9.67887e-13	2.57469e-09	18.4893	UP
CDA	1.5766	4.32802	7.66505	1.39395e-12	3.09062e-09	18.1406	UP
CDC20	1.18743	3.89476	7.66184	1.42003e-12	3.09062e-09	18.1228	UP
MALL	1.42545	5.98473	7.58664	2.18783e-12	4.3649e-09	17.7096	UP
SPC24	0.787583	2.22912	7.54303	2.8086e-12	5.17235e-09	17.4709	NOT
POC1A	0.677347	2.41881	7.52504	3.11289e-12	5.32327e-09	17.3726	NOT
MBOAT2	1.0375	4.36669	7.42651	5.45667e-12	8.54365e-09	16.8361	UP
PPP1R14B	0.715817	6.99575	7.41757	5.74084e-12	8.54365e-09	16.7876	NOT
MUC16	2.14237	3.01922	7.40784	6.06666e-12	8.54365e-09	16.7349	UP
PADI1	2.17695	3.2218	7.36291	7.82494e-12	1.00444e-08	16.4917	UP
TK1	1.09965	4.44589	7.35963	7.97141e-12	1.00444e-08	16.474	UP
RP11-161H23.5	0.975471	6.7583	7.27565	1.27996e-11	1.51052e-08	16.0215	NOT
TROAP	0.921805	2.81876	7.26326	1.37229e-11	1.51052e-08	15.955	NOT
WNT10A	1.30708	2.54683	7.26123	1.38805e-11	1.51052e-08	15.9441	UP
FLNB	1.03857	7.43393	7.21163	1.83324e-11	1.84379e-08	15.6784	UP
GJB4	1.18394	2.30516	7.20466	1.90623e-11	1.84379e-08	15.6411	UP
AMIGO2	1.11211	4.34894	7.19896	1.96801e-11	1.84379e-08	15.6106	UP
PTGES	1.44788	4.35941	7.19586	2.00236e-11	1.84379e-08	15.5941	UP
DTYMK	0.597143	4.38538	7.18494	2.12851e-11	1.88735e-08	15.5358	NOT
ABHD11-AS1	1.4189	3.4945	7.16969	2.3177e-11	1.95341e-08	15.4544	UP
KRT19	1.73727	10.1404	7.16599	2.36619e-11	1.95341e-08	15.4347	UP
PKMYT1	0.993919	3.48139	7.15752	2.48062e-11	1.97679e-08	15.3896	NOT
FAM83H	0.944719	4.47322	7.1519	2.55965e-11	1.97679e-08	15.3596	NOT
PTK6	1.3954	4.06617	7.14492	2.66127e-11	1.99104e-08	15.3224	UP
PLK1	0.935567	3.54612	7.11874	3.07891e-11	2.2337e-08	15.1832	NOT
CCNB2	0.95637	3.20486	7.09768	3.46127e-11	2.37772e-08	15.0715	NOT
PKP3	1.12605	5.73628	7.09692	3.47605e-11	2.37772e-08	15.0674	UP
ANXA8	1.97032	3.85332	7.07448	3.93698e-11	2.6182e-08	14.9485	UP
RHOD	1.25539	5.17332	7.06431	4.16551e-11	2.69531e-08	14.8946	UP
KIF20A	0.762253	2.31675	7.05947	4.27856e-11	2.69561e-08	14.8691	NOT
RP3-416H24.1	1.11517	2.27736	7.04378	4.66692e-11	2.86489e-08	14.7861	UP
SPTBN2	0.939107	4.2871	7.03895	4.79331e-11	2.86892e-08	14.7606	NOT
SERPINB5	1.55607	4.18989	7.03436	4.9167e-11	2.87099e-08	14.7364	UP
CH17-360D5.2	1.1163	2.56663	6.9961	6.07364e-11	3.46212e-08	14.5346	UP
CENPA	0.763908	2.05892	6.98035	6.62449e-11	3.67712e-08	14.4518	NOT
C19orf33	1.94184	8.33721	6.97672	6.75799e-11	3.67712e-08	14.4327	UP
KRT6A	2.46327	3.70416	6.97071	6.98555e-11	3.71647e-08	14.4011	UP
CDK1	0.872266	3.5763	6.95738	7.51715e-11	3.84837e-08	14.3311	NOT
KRT16	2.12783	4.79017	6.95647	7.55497e-11	3.84837e-08	14.3263	UP
SULT2B1	1.25987	3.01355	6.94848	7.89429e-11	3.93744e-08	14.2844	UP
AIM1L	1.23849	3.16182	6.94345	8.11535e-11	3.96509e-08	14.2581	UP
PTTG1	0.891542	4.68583	6.93876	8.32725e-11	3.98726e-08	14.2335	NOT
CCNB1	0.84245	4.33465	6.92378	9.04075e-11	4.1737e-08	14.155	NOT
P2RY2	0.784523	1.90999	6.92036	9.2118e-11	4.1737e-08	14.1371	NOT
SMUG1	0.474417	5.15996	6.91981	9.23962e-11	4.1737e-08	14.1342	NOT
CTSV	1.04944	2.41864	6.87833	1.15955e-10	5.06431e-08	13.9175	UP
ITGB4	1.51878	7.49955	6.87772	1.16343e-10	5.06431e-08	13.9143	UP
MROH6	1.24927	4.49112	6.8583	1.29367e-10	5.5268e-08	13.8131	UP
ANXA8L1	1.71386	3.2928	6.85519	1.31585e-10	5.5268e-08	13.7969	UP
AHNAK2	1.52613	5.10099	6.85027	1.35164e-10	5.57924e-08	13.7713	UP
CEP55	0.866054	2.65225	6.84607	1.38294e-10	5.61167e-08	13.7494	NOT
ZBED2	1.11164	1.47378	6.83818	1.44373e-10	5.76073e-08	13.7084	UP
PITX1	1.45375	3.55117	6.826	1.54282e-10	6.05519e-08	13.6451	UP
HJURP	0.757635	2.13083	6.81994	1.59453e-10	6.15719e-08	13.6136	NOT
GJB5	1.47153	2.46163	6.80047	1.7726e-10	6.73616e-08	13.5126	UP
MSLN	2.21811	6.91449	6.79496	1.82648e-10	6.83247e-08	13.4841	UP
MYBL2	0.973232	3.24585	6.78497	1.92831e-10	7.10243e-08	13.4323	NOT
EIF6	0.542637	7.5424	6.76319	2.17006e-10	7.78548e-08	13.3197	NOT
GNA15	0.941355	3.99941	6.76001	2.20778e-10	7.78548e-08	13.3032	NOT
MYEOV	1.69242	4.81893	6.75972	2.21132e-10	7.78548e-08	13.3017	UP
PSCA	2.75961	6.17952	6.74057	2.45279e-10	8.51047e-08	13.2029	UP
ACY1	0.841377	5.25748	6.71919	2.75336e-10	9.41687e-08	13.0926	NOT
DLGAP5	0.763527	2.14564	6.69825	3.08255e-10	1.03897e-07	12.9849	NOT
COL17A1	2.16413	5.567	6.69574	3.12458e-10	1.03897e-07	12.972	UP
SCEL	1.38912	2.78074	6.67655	3.46489e-10	1.13395e-07	12.8735	UP
CLIC3	1.71104	4.45023	6.67441	3.50496e-10	1.13395e-07	12.8625	UP
CRIP1	1.18071	8.869	6.66358	3.71512e-10	1.18592e-07	12.807	UP
ANXA11	0.717983	7.98249	6.63921	4.23467e-10	1.32653e-07	12.6822	NOT
MMP28	1.29923	5.10888	6.63782	4.26645e-10	1.32653e-07	12.6751	UP
GTF2IRD1	0.634714	4.5081	6.62792	4.49907e-10	1.37582e-07	12.6245	NOT
NEK2	0.859941	2.51017	6.62623	4.53989e-10	1.37582e-07	12.6158	NOT
S100A10	0.949193	10.0889	6.61879	4.7247e-10	1.4025e-07	12.5778	NOT
RHOF	1.00277	4.27033	6.61798	4.7451e-10	1.4025e-07	12.5737	UP
TPX2	0.933558	3.31865	6.61194	4.90109e-10	1.43094e-07	12.5429	NOT
ZNF185	0.966985	3.65208	6.60218	5.16378e-10	1.48947e-07	12.4931	NOT
JUP	0.86721	7.43414	6.59932	5.24362e-10	1.4945e-07	12.4785	NOT
CDCA5	0.757732	2.74882	6.58669	5.60966e-10	1.58001e-07	12.4142	NOT
MFI2	1.28913	4.36003	6.58122	5.77614e-10	1.60798e-07	12.3863	UP
ATIC	0.548198	6.36316	6.57389	6.00653e-10	1.63014e-07	12.349	NOT
KCNN4	1.55371	5.94532	6.57258	6.0487e-10	1.63014e-07	12.3424	UP
SLC2A1	1.38286	7.06534	6.57223	6.06e-10	1.63014e-07	12.3406	UP
RP13-463N16.6	0.819194	1.26731	6.55707	6.57015e-10	1.74773e-07	12.2635	NOT
TOP2A	0.899173	3.69289	6.54608	6.9664e-10	1.82779e-07	12.2077	NOT
BIRC5	0.867086	2.95223	6.54333	7.06903e-10	1.82779e-07	12.1938	NOT
CASC8	0.813446	1.35512	6.5425	7.10014e-10	1.82779e-07	12.1896	NOT
METTL5	0.385447	5.44887	6.52558	7.76884e-10	1.97866e-07	12.1039	NOT
CDCA3	0.809187	3.10935	6.52175	7.92849e-10	1.99806e-07	12.0845	NOT
VGLL1	1.43138	2.54813	6.51662	8.14786e-10	2.02694e-07	12.0585	UP
CGB7	0.963466	1.27763	6.51513	8.21241e-10	2.02694e-07	12.051	NOT
BCAR3	0.763062	4.11497	6.50339	8.74047e-10	2.13526e-07	11.9916	NOT
TNNT1	1.72553	2.72257	6.48363	9.70556e-10	2.34708e-07	11.8918	UP
PLA2G16	0.94725	6.87063	6.46877	1.04995e-09	2.5e-07	11.8169	NOT
RP11-44N21.1	0.581488	1.80124	6.46792	1.05468e-09	2.5e-07	11.8126	NOT
WNT7B	1.02781	2.74192	6.45894	1.10598e-09	2.59592e-07	11.7674	UP
RP1-34M23.5	0.883774	1.52095	6.44048	1.21922e-09	2.83392e-07	11.6745	NOT
ANLN	0.96152	3.01562	6.43504	1.25473e-09	2.88842e-07	11.6472	NOT
SFN	1.66315	6.60787	6.41849	1.36906e-09	3.09258e-07	11.5641	UP
RP11-102K13.5	0.63012	0.69072	6.41846	1.36925e-09	3.09258e-07	11.564	NOT
KRT13	1.76856	2.20886	6.41126	1.42216e-09	3.18205e-07	11.5279	UP
LINC00857	0.751618	2.2116	6.39611	1.54015e-09	3.41415e-07	11.452	NOT
CELSR1	0.867047	3.44572	6.39424	1.55532e-09	3.41613e-07	11.4427	NOT
ASF1B	0.721658	2.96739	6.38634	1.62127e-09	3.51425e-07	11.4031	NOT
CDKN3	0.738111	3.44077	6.38539	1.62934e-09	3.51425e-07	11.3984	NOT
SH2D3A	1.04803	4.63605	6.38324	1.6479e-09	3.52252e-07	11.3876	UP
SLC2A4RG	0.555125	5.78992	6.3619	1.84307e-09	3.84836e-07	11.281	NOT
CDC25C	0.532179	1.32863	6.36175	1.84445e-09	3.84836e-07	11.2803	NOT
UNC93B1	0.812243	5.73723	6.36133	1.84855e-09	3.84836e-07	11.2782	NOT
TMSB10	0.732279	11.9814	6.35176	1.94356e-09	4.01128e-07	11.2305	NOT
GPRC5A	1.70342	6.79886	6.34978	1.96381e-09	4.01842e-07	11.2206	UP
BEAN1	1.03313	2.42492	6.34728	1.98963e-09	4.03675e-07	11.2082	UP
KIAA0101	0.90238	4.08918	6.34481	2.01551e-09	4.05491e-07	11.1959	NOT
SLC39A4	1.1081	6.1025	6.31692	2.33182e-09	4.61758e-07	11.0571	UP
DKK1	1.64672	3.55729	6.31676	2.33377e-09	4.61758e-07	11.0563	UP
S100A16	1.04446	8.33259	6.31191	2.39349e-09	4.69694e-07	11.0323	UP
PPP1R13L	0.961579	5.77939	6.30964	2.42205e-09	4.71434e-07	11.021	NOT
LY6D	2.39285	3.55147	6.30625	2.4652e-09	4.75963e-07	11.0042	UP
SPINT1	0.780431	7.0408	6.28562	2.74494e-09	5.25732e-07	10.9019	NOT
AURKA	0.74857	2.85413	6.28239	2.79141e-09	5.3039e-07	10.8859	NOT
MKI67	0.884013	3.12629	6.26633	3.03453e-09	5.72045e-07	10.8064	NOT
CST6	1.81528	3.90052	6.26056	3.12686e-09	5.84845e-07	10.7779	UP
VAMP8	0.593057	7.77113	6.2571	3.18352e-09	5.8655e-07	10.7608	NOT
CDCA4	0.534864	3.06202	6.25701	3.18497e-09	5.8655e-07	10.7604	NOT
TRIM29	1.92413	6.18479	6.25049	3.29458e-09	6.02103e-07	10.7282	UP
RAD51	0.653192	2.28679	6.23995	3.4797e-09	6.31118e-07	10.6762	NOT
SFTA2	1.77167	5.57019	6.22119	3.8346e-09	6.90256e-07	10.5838	UP
KLK8	1.98752	3.52757	6.21926	3.87311e-09	6.91986e-07	10.5742	UP
TMEM134	0.511301	6.12638	6.2101	4.06098e-09	7.18098e-07	10.5292	NOT
RNF181	0.399456	7.22749	6.20923	4.07925e-09	7.18098e-07	10.5249	NOT
RP11-783K16.5	0.88908	2.85336	6.20764	4.11293e-09	7.18743e-07	10.5171	NOT
HMGA1	1.01445	7.19617	6.20242	4.22521e-09	7.28363e-07	10.4915	UP
ORMDL2	0.478503	5.86284	6.20226	4.22883e-09	7.28363e-07	10.4907	NOT
BIK	1.00629	4.45376	6.19825	4.31718e-09	7.38269e-07	10.471	UP
NMU	1.41905	3.33031	6.19207	4.45717e-09	7.56802e-07	10.4406	UP
E2F1	0.659846	2.43338	6.18016	4.73943e-09	7.976e-07	10.3822	NOT
CCDC58	0.439756	4.4514	6.17916	4.76408e-09	7.976e-07	10.3773	NOT
PPP4C	0.476224	6.59969	6.17618	4.83764e-09	8.04291e-07	10.3627	NOT
INF2	0.87524	6.30441	6.17462	4.87666e-09	8.05187e-07	10.3551	NOT
ZWINT	0.707732	3.87363	6.17038	4.98444e-09	8.17346e-07	10.3343	NOT
ALDH3B1	0.990995	5.00076	6.16892	5.02201e-09	8.17905e-07	10.3271	NOT
PLEK2	1.26488	5.38813	6.16687	5.07516e-09	8.20976e-07	10.3171	UP
PPP1CA	0.435407	7.18867	6.15534	5.38537e-09	8.6531e-07	10.2607	NOT
CDH3	1.30675	5.3583	6.1539	5.4255e-09	8.65947e-07	10.2536	UP
CIB1	0.612313	7.31234	6.15171	5.48695e-09	8.69955e-07	10.2429	NOT
CD151	0.597682	8.51398	6.13925	5.84942e-09	9.21322e-07	10.1821	NOT
RP11-800A3.4	0.641995	1.28153	6.13057	6.11591e-09	9.57e-07	10.1397	NOT
RNF223	0.666972	1.21361	6.12588	6.26478e-09	9.73929e-07	10.1169	NOT
EVPL	1.1693	3.70232	6.11969	6.46673e-09	9.98838e-07	10.0867	UP
C11orf80	0.664552	3.97015	6.11461	6.63717e-09	1.01331e-06	10.062	NOT
NUTF2	0.442284	6.55193	6.11438	6.64508e-09	1.01331e-06	10.0608	NOT
RTKN2	0.669334	1.56479	6.11283	6.69813e-09	1.01494e-06	10.0533	NOT
HRASLS2	1.32117	2.5861	6.10747	6.88439e-09	1.0366e-06	10.0272	UP
CKS2	0.828831	5.26737	6.09968	7.16449e-09	1.06676e-06	9.98926	NOT
LY6E	1.14076	8.55138	6.09942	7.17378e-09	1.06676e-06	9.98803	UP
MET	1.05299	4.59396	6.09658	7.27898e-09	1.07374e-06	9.97419	UP
TNNC2	0.897775	1.85643	6.09573	7.31048e-09	1.07374e-06	9.97008	NOT
SSH3	0.707133	4.83485	6.07402	8.16765e-09	1.19233e-06	9.86468	NOT
UHRF1	0.692279	2.45738	6.07223	8.24272e-09	1.19599e-06	9.85599	NOT
CACNB3	0.693877	4.19337	6.06854	8.39936e-09	1.21138e-06	9.83809	NOT
PRC1	0.732021	4.1618	6.06602	8.50794e-09	1.21969e-06	9.82588	NOT
KNSTRN	0.537857	3.1608	6.05565	8.9696e-09	1.27819e-06	9.77566	NOT
KIF23	0.68309	2.43511	6.05448	9.02278e-09	1.27819e-06	9.77004	NOT
GIPC1	0.697244	6.9725	6.04919	9.26935e-09	1.30211e-06	9.74441	NOT
ANXA2	0.933625	10.6044	6.04853	9.30041e-09	1.30211e-06	9.74123	NOT
S100P	2.1876	8.31517	6.04355	9.53921e-09	1.32778e-06	9.71714	UP
PERM1	0.844728	2.0751	6.041	9.66347e-09	1.3373e-06	9.70484	NOT
ASPM	0.599529	1.74947	6.03515	9.95518e-09	1.36975e-06	9.67657	NOT
MAL2	1.01252	6.66404	6.02862	1.02914e-08	1.40793e-06	9.645	UP
S100A6	1.03603	12.0928	6.0036	1.1684e-08	1.57854e-06	9.52441	UP
MELK	0.783054	2.36288	6.00311	1.17131e-08	1.57854e-06	9.52205	NOT
BUB1B	0.566098	2.06384	6.00272	1.17363e-08	1.57854e-06	9.52016	NOT
FAM83H-AS1	0.906357	3.05308	5.98866	1.26018e-08	1.68547e-06	9.45256	NOT
KLK6	1.96847	4.57287	5.98576	1.27882e-08	1.70091e-06	9.4386	UP
CCNA2	0.64348	2.60393	5.98196	1.30362e-08	1.72431e-06	9.42036	NOT
WASF3	-0.514847	1.51688	-5.97832	1.32783e-08	1.74668e-06	9.40288	NOT
HN1	0.903859	7.67553	5.96872	1.39382e-08	1.82347e-06	9.3568	NOT
EPHA2	1.14056	5.40265	5.96107	1.44863e-08	1.88488e-06	9.32016	UP
CKS1B	0.693628	6.09057	5.95618	1.48482e-08	1.92151e-06	9.29672	NOT
B3GNT3	1.0601	5.46134	5.95177	1.51821e-08	1.95417e-06	9.2756	UP
BUB1	0.650499	2.23158	5.94711	1.55428e-08	1.98989e-06	9.2533	NOT
GPR39	0.686493	2.58988	5.94117	1.60149e-08	2.03942e-06	9.22488	NOT
SERINC2	1.09551	6.90299	5.93888	1.62005e-08	2.0472e-06	9.21393	UP
MRPL52	0.482128	7.05063	5.93831	1.6247e-08	2.0472e-06	9.21121	NOT
PDXK	0.4795	6.32352	5.92797	1.71147e-08	2.14267e-06	9.16179	NOT
KLK10	1.78849	5.56962	5.92717	1.71836e-08	2.14267e-06	9.15798	UP
HNRNPA1P33	1.14915	2.63923	5.92306	1.75424e-08	2.17608e-06	9.13835	UP
SPAG5	0.649933	3.24617	5.91342	1.84129e-08	2.26243e-06	9.09236	NOT
SLC16A5	1.05207	3.84201	5.91326	1.84275e-08	2.26243e-06	9.0916	UP
KRT18P28	0.123671	0.186865	5.90953	1.87756e-08	2.29341e-06	9.07383	NOT
PIEZO1	0.819136	6.50596	5.90817	1.89046e-08	2.29743e-06	9.06733	NOT
PPP1R14BP3	0.623797	3.06507	5.90201	1.94977e-08	2.35754e-06	9.038	NOT
EXOSC7	0.412574	5.13653	5.89828	1.9866e-08	2.39001e-06	9.02023	NOT
UGT1A10	1.69358	4.07694	5.89325	2.03723e-08	2.43866e-06	8.99633	UP
DMBX1	0.549079	0.621195	5.88917	2.07933e-08	2.47668e-06	8.97691	NOT
NET1	0.814399	5.85655	5.88642	2.10821e-08	2.49865e-06	8.96381	NOT
OCIAD2	0.747916	7.66404	5.87711	2.2087e-08	2.60486e-06	8.9196	NOT
RP11-211G23.2	1.20683	2.21473	5.86842	2.30683e-08	2.70724e-06	8.87834	UP
PPIA	0.44057	10.535	5.86551	2.34053e-08	2.72608e-06	8.86457	NOT
IL20RB	1.25255	2.02268	5.86508	2.34565e-08	2.72608e-06	8.86249	UP
CATSPER1	0.739418	1.78087	5.86371	2.36177e-08	2.73155e-06	8.85599	NOT
KIF2C	0.703311	2.53313	5.86274	2.3732e-08	2.73157e-06	8.85141	NOT
PYCARD	0.720433	5.80224	5.85638	2.44972e-08	2.80616e-06	8.82129	NOT
AURKB	0.79184	3.05465	5.85354	2.48476e-08	2.83275e-06	8.8078	NOT
TXN	0.58213	8.03688	5.84805	2.55374e-08	2.89759e-06	8.78181	NOT
APRT	0.455946	7.19412	5.84245	2.62598e-08	2.9655e-06	8.75533	NOT
SLC52A2	0.593399	5.63065	5.83932	2.66725e-08	2.99797e-06	8.74053	NOT
FOXL1	1.06825	3.00068	5.8248	2.86728e-08	3.20203e-06	8.67189	UP
RP11-554I8.2	0.787924	1.25011	5.82404	2.87811e-08	3.20203e-06	8.66832	NOT
SMAGP	0.817509	5.07293	5.82329	2.88893e-08	3.20203e-06	8.66476	NOT
DNTTIP1	0.651953	5.69387	5.82059	2.92786e-08	3.23023e-06	8.65205	NOT
S100A2	2.12548	5.39471	5.81702	2.98033e-08	3.27287e-06	8.6352	UP
CNIH4	0.489143	5.29233	5.81611	2.99385e-08	3.27287e-06	8.6309	NOT
MST1R	1.29239	5.41053	5.81435	3.02017e-08	3.28663e-06	8.62259	UP
S100A11	1.00296	10.6599	5.81183	3.05822e-08	3.31298e-06	8.61071	UP
SF3B6	0.408516	6.59087	5.80918	3.0987e-08	3.3321e-06	8.59824	NOT
CRABP2	1.54996	5.69438	5.80886	3.10371e-08	3.3321e-06	8.5967	UP
FOXM1	0.856659	3.25194	5.80633	3.14293e-08	3.35066e-06	8.58479	NOT
ITGB6	1.35389	5.52733	5.8058	3.15122e-08	3.35066e-06	8.58229	UP
NUSAP1	0.72347	3.4863	5.80505	3.16298e-08	3.35066e-06	8.57875	NOT
ID1	1.01723	6.57025	5.80266	3.20072e-08	3.3757e-06	8.5675	UP
C20orf24	0.502508	6.6123	5.79784	3.27822e-08	3.42813e-06	8.5448	NOT
KIF4A	0.567301	1.86477	5.79778	3.27907e-08	3.42813e-06	8.54455	NOT
OIP5	0.552865	1.51571	5.7948	3.328e-08	3.46416e-06	8.53049	NOT
FAM64A	0.564619	1.84459	5.79179	3.37809e-08	3.49605e-06	8.51632	NOT
PHLDA2	1.26562	5.29743	5.7912	3.38785e-08	3.49605e-06	8.51358	UP
TFAP2A	0.90477	2.67316	5.78843	3.43479e-08	3.52929e-06	8.50053	NOT
PLEKHN1	0.872113	2.36087	5.78608	3.47493e-08	3.55527e-06	8.4895	NOT
TSPO	0.940055	7.96146	5.78396	3.51174e-08	3.56706e-06	8.4795	NOT
CLDN4	1.18094	7.87604	5.7837	3.51625e-08	3.56706e-06	8.47829	UP
LAMB3	1.46414	7.13239	5.7807	3.56874e-08	3.59592e-06	8.46423	UP
POLR2H	0.461307	6.09657	5.78036	3.57475e-08	3.59592e-06	8.46263	NOT
RACGAP1	0.612922	3.26293	5.7708	3.74796e-08	3.75438e-06	8.41774	NOT
TSPAN1	1.2707	7.65494	5.76364	3.88303e-08	3.87349e-06	8.38416	UP
ELMO3	0.719163	4.59604	5.75834	3.98616e-08	3.95986e-06	8.35929	NOT
ABHD11	0.668536	5.39567	5.75292	4.0943e-08	4.0354e-06	8.3339	NOT
TINAGL1	0.936036	6.60549	5.75284	4.09591e-08	4.0354e-06	8.33353	NOT
A2ML1	1.1601	1.00097	5.74822	4.19044e-08	4.11162e-06	8.31188	UP
ZNF540	-0.530952	1.33945	-5.74041	4.35496e-08	4.2556e-06	8.27536	NOT
BOLA2	0.643353	3.91488	5.73715	4.42543e-08	4.29953e-06	8.26013	NOT
GAPDH	0.630102	11.2875	5.73588	4.45333e-08	4.29953e-06	8.25417	NOT
SLC16A3	1.05389	6.55221	5.73586	4.45379e-08	4.29953e-06	8.25407	UP
BID	0.565756	5	5.72942	4.59729e-08	4.42023e-06	8.224	NOT
TALDO1	0.450388	7.28221	5.7285	4.61806e-08	4.42244e-06	8.21972	NOT
SDC4	0.797129	7.46623	5.72761	4.63832e-08	4.42414e-06	8.21557	NOT
EPS8L1	1.35676	6.52431	5.72545	4.68807e-08	4.45385e-06	8.20545	UP
HSBP1L1	0.532675	4.05583	5.72295	4.74597e-08	4.49104e-06	8.19381	NOT
SKA3	0.489156	1.54159	5.72191	4.77034e-08	4.49632e-06	8.18896	NOT
RP11-486B10.4	0.376039	0.590094	5.72024	4.80966e-08	4.51561e-06	8.18117	NOT
RP4-583P15.14	0.963636	4.11131	5.71679	4.89218e-08	4.57515e-06	8.16504	NOT
KIF18B	0.538448	1.61812	5.71363	4.96876e-08	4.61635e-06	8.15031	NOT
SCNN1A	1.28386	6.14156	5.71338	4.97481e-08	4.61635e-06	8.14915	UP
RRM2	0.838599	3.61687	5.70898	5.08363e-08	4.69912e-06	8.12864	NOT
CMTM7	0.809112	5.65196	5.70669	5.14112e-08	4.73398e-06	8.11797	NOT
OASL	1.10831	3.6769	5.69629	5.41045e-08	4.93115e-06	8.06956	UP
BCL2L12	0.611961	4.16152	5.69624	5.41176e-08	4.93115e-06	8.06933	NOT
RP11-347C12.3	0.748389	2.23396	5.69604	5.41703e-08	4.93115e-06	8.0684	NOT
CSTB	0.753364	7.04161	5.69294	5.49991e-08	4.98763e-06	8.05401	NOT
TMEM139	0.947696	3.84544	5.69203	5.52464e-08	4.99115e-06	8.04975	NOT
CDCA8	0.672358	2.64967	5.68233	5.79358e-08	5.21444e-06	8.00469	NOT
ST14	0.811463	6.79586	5.6698	6.16028e-08	5.52372e-06	7.94651	NOT
MRPS16	0.34023	5.96133	5.66521	6.30025e-08	5.62814e-06	7.92521	NOT
TMEM40	0.980536	1.23572	5.65595	6.59184e-08	5.86674e-06	7.88232	NOT
ALG3	0.427573	5.29189	5.65182	6.726e-08	5.96397e-06	7.86323	NOT
ANXA2P2	0.805704	4.85853	5.64692	6.88904e-08	6.07417e-06	7.84052	NOT
WNT7A	1.07372	1.99911	5.64606	6.91797e-08	6.07417e-06	7.83655	UP
FAM110A	0.612093	3.55925	5.64581	6.9264e-08	6.07417e-06	7.8354	NOT
SNRPG	0.418438	6.6873	5.63588	7.26996e-08	6.35219e-06	7.78952	NOT
RP6-65G23.3	0.65856	1.83582	5.63397	7.33805e-08	6.38838e-06	7.78068	NOT
HLA-V	0.689625	1.50991	5.62974	7.49096e-08	6.49786e-06	7.76114	NOT
NCAPG	0.59082	1.96216	5.62883	7.52403e-08	6.50299e-06	7.75696	NOT
CENPF	0.81684	3.43171	5.62764	7.56803e-08	6.51749e-06	7.75144	NOT
FANCA	0.686978	3.29449	5.62453	7.68323e-08	6.57139e-06	7.73712	NOT
SETBP1	-0.512692	1.58981	-5.62447	7.68552e-08	6.57139e-06	7.73684	NOT
UBE2T	0.646396	3.67533	5.6236	7.7181e-08	6.57576e-06	7.73283	NOT
ESRP1	0.743189	4.93169	5.62213	7.77369e-08	6.59964e-06	7.72603	NOT
INPP4B	0.819081	3.63983	5.59528	8.857e-08	7.49278e-06	7.60241	NOT
RMI2	0.641721	3.0973	5.59108	9.03943e-08	7.62017e-06	7.5831	NOT
STYXL1	0.423772	5.51965	5.58603	9.26353e-08	7.78169e-06	7.5599	NOT
PPARG	1.01399	4.44988	5.5795	9.56146e-08	7.98717e-06	7.52991	UP
EPHA1	0.606647	3.74307	5.57921	9.57486e-08	7.98717e-06	7.52858	NOT
CDK2AP2	0.493231	5.85499	5.57708	9.67378e-08	8.04166e-06	7.51885	NOT
DTX2	0.64889	4.75968	5.57479	9.7819e-08	8.10341e-06	7.50832	NOT
C16orf74	1.05612	2.55524	5.57253	9.88931e-08	8.16414e-06	7.49797	UP
YARS2	0.400619	4.03617	5.57009	1.00069e-07	8.23278e-06	7.48678	NOT
PLCD3	0.903958	5.24547	5.56403	1.03045e-07	8.44863e-06	7.45902	NOT
CENPU	0.638362	2.88335	5.56128	1.04425e-07	8.53254e-06	7.44642	NOT
CBLC	0.911212	4.65481	5.56004	1.05054e-07	8.55477e-06	7.44073	NOT
RNASEH2A	0.428758	4.18562	5.55682	1.06699e-07	8.65924e-06	7.42602	NOT
LGALS3	0.985987	8.72823	5.54947	1.10552e-07	8.94165e-06	7.39242	NOT
LAMA3	1.13816	6.13092	5.54699	1.11887e-07	9.01912e-06	7.38105	UP
OTX1	0.389959	0.867676	5.53698	1.17421e-07	9.43347e-06	7.33534	NOT
TMEM41A	0.428172	3.83946	5.53123	1.2072e-07	9.6661e-06	7.3091	NOT
BLVRB	0.593468	6.6531	5.52841	1.22372e-07	9.76571e-06	7.29623	NOT
TMPRSS4	1.53137	6.59801	5.52645	1.23532e-07	9.80255e-06	7.28729	UP
KIF11	0.546835	2.1624	5.52624	1.23653e-07	9.80255e-06	7.28637	NOT
NTF4	0.823296	1.25944	5.52467	1.24591e-07	9.84435e-06	7.27921	NOT
MISP	1.00863	5.54889	5.52393	1.25035e-07	9.84691e-06	7.27584	UP
UNC5B-AS1	1.10825	2.33576	5.52227	1.26042e-07	9.89372e-06	7.26824	UP
CHMP4B	0.423466	7.41994	5.52079	1.2694e-07	9.91524e-06	7.26153	NOT
OBFC1	0.449172	4.66838	5.52046	1.27145e-07	9.91524e-06	7.26	NOT
CASC5	0.448991	1.35138	5.51893	1.28085e-07	9.93528e-06	7.25303	NOT
PLP2	0.547046	7.33748	5.51869	1.28232e-07	9.93528e-06	7.25194	NOT
TMEM105	0.622986	1.43368	5.51765	1.28874e-07	9.95284e-06	7.24721	NOT
MRPS34	0.376154	6.50453	5.51444	1.30877e-07	1.0075e-05	7.2326	NOT
RP5-884M6.1	0.754155	1.23349	5.51375	1.31312e-07	1.00761e-05	7.22947	NOT
CKLF	0.638556	6.5537	5.51255	1.32076e-07	1.01023e-05	7.22398	NOT
KRT8P3	0.400326	0.862073	5.50516	1.36846e-07	1.04338e-05	7.19039	NOT
SAPCD2	0.685349	2.22756	5.50397	1.37632e-07	1.04605e-05	7.18497	NOT
ALDOA	0.605713	10.2084	5.50054	1.39913e-07	1.06002e-05	7.1694	NOT
BCL2L1	0.559731	6.85737	5.49347	1.44744e-07	1.09144e-05	7.13727	NOT
PRSS22	1.05652	5.36649	5.49314	1.44973e-07	1.09144e-05	7.13578	UP
LRRC8E	0.62247	2.33372	5.48518	1.50613e-07	1.13035e-05	7.09965	NOT
CTB-60B18.10	0.538877	0.70485	5.48246	1.52588e-07	1.1416e-05	7.08731	NOT
TMEM189	0.533119	5.08117	5.47234	1.60164e-07	1.19454e-05	7.04145	NOT
RARRES3	0.935996	6.84312	5.4703	1.61734e-07	1.20251e-05	7.03222	NOT
TUBA1C	0.695407	7.59418	5.4631	1.67399e-07	1.24077e-05	6.99964	NOT
TM4SF1-AS1	0.731733	1.56327	5.46068	1.69344e-07	1.25131e-05	6.98871	NOT
CINP	0.288786	4.80536	5.45722	1.72167e-07	1.26826e-05	6.97306	NOT
NCAPH	0.600161	2.33311	5.45591	1.73245e-07	1.27229e-05	6.96715	NOT
RNF7	0.344723	6.54003	5.45252	1.76077e-07	1.28913e-05	6.95181	NOT
MTA3	0.385415	4.43513	5.45002	1.78188e-07	1.30061e-05	6.94054	NOT
KRT17	1.94188	7.76893	5.44366	1.83674e-07	1.33658e-05	6.91184	UP
FTSJ1	0.407761	5.16995	5.44093	1.86079e-07	1.34998e-05	6.89953	NOT
RARG	0.654018	4.71738	5.44	1.86905e-07	1.35187e-05	6.89534	NOT
AC021066.1	2.62852	6.02439	5.4376	1.89057e-07	1.36332e-05	6.88451	UP
SEMA4B	0.771203	5.90961	5.43553	1.90933e-07	1.37271e-05	6.87517	NOT
PFKP	0.683796	6.22726	5.42999	1.9604e-07	1.40521e-05	6.8502	NOT
FGFRL1	0.698008	3.88706	5.42063	2.04965e-07	1.46236e-05	6.80808	NOT
CREG2	0.767095	1.79274	5.42035	2.05235e-07	1.46236e-05	6.80683	NOT
TXNDC17	0.427677	6.92529	5.41133	2.14233e-07	1.52194e-05	6.76625	NOT
GSTP1	0.809404	9.34601	5.40755	2.18113e-07	1.54112e-05	6.74927	NOT
ALS2CL	0.957342	4.5313	5.40741	2.18253e-07	1.54112e-05	6.74866	NOT
GSTA4	-0.497806	3.52023	-5.40682	2.18864e-07	1.54112e-05	6.74602	NOT
CDC45	0.645918	2.21277	5.40465	2.21128e-07	1.5525e-05	6.73628	NOT
RP11-671J11.5	0.441485	4.88772	5.39796	2.28261e-07	1.59789e-05	6.70626	NOT
KRT15	1.10824	3.60383	5.39659	2.29754e-07	1.60366e-05	6.70009	UP
LYPLA2	0.446902	6.05243	5.39478	2.31733e-07	1.61276e-05	6.69198	NOT
HMBS	0.363123	4.08201	5.39415	2.32421e-07	1.61287e-05	6.68917	NOT
PDE1C	-0.313776	0.74622	-5.39333	2.33326e-07	1.61447e-05	6.6855	NOT
RFC4	0.431739	3.80369	5.38934	2.37784e-07	1.64057e-05	6.6676	NOT
CAPN1	0.522839	6.95663	5.38805	2.39242e-07	1.64589e-05	6.66182	NOT
AGRN	0.802504	6.20123	5.38417	2.43673e-07	1.67157e-05	6.64446	NOT
ABLIM3	0.757366	4.03353	5.3824	2.45727e-07	1.68084e-05	6.63653	NOT
RNPEPL1	0.535556	6.25731	5.38137	2.46929e-07	1.68425e-05	6.63191	NOT
ESR1	-0.353933	0.671923	-5.37972	2.48869e-07	1.69266e-05	6.62451	NOT
PPAP2C	0.972392	6.40795	5.37876	2.49994e-07	1.6955e-05	6.62025	NOT
PTMA	0.466426	10.1984	5.3758	2.53523e-07	1.71457e-05	6.60699	NOT
CHEK1	0.525193	2.51035	5.37092	2.59442e-07	1.74966e-05	6.58517	NOT
CDCP1	0.747411	4.49418	5.36904	2.61756e-07	1.76031e-05	6.57677	NOT
RECQL4	0.687406	3.12143	5.3674	2.638e-07	1.76909e-05	6.56942	NOT
PRR15	0.953193	4.34644	5.36525	2.66487e-07	1.78211e-05	6.55984	NOT
TUBA4A	0.601734	6.46616	5.36196	2.70668e-07	1.80503e-05	6.54512	NOT
MECR	0.377764	4.28201	5.36035	2.72727e-07	1.81371e-05	6.53795	NOT
MRPL11	0.348126	5.6391	5.3566	2.77602e-07	1.84102e-05	6.5212	NOT
RAD54L	0.558751	1.75622	5.34659	2.91011e-07	1.92461e-05	6.47661	NOT
RP11-345J4.5	0.466767	4.79593	5.34542	2.92623e-07	1.92521e-05	6.47138	NOT
PHYHIPL	-0.631797	1.30408	-5.34536	2.9271e-07	1.92521e-05	6.4711	NOT
POLE2	0.420135	1.91454	5.34439	2.94053e-07	1.92875e-05	6.46677	NOT
VILL	1.14269	5.53309	5.34295	2.96047e-07	1.93652e-05	6.46039	UP
RPL39L	0.846127	3.44527	5.34116	2.98559e-07	1.94763e-05	6.4524	NOT
TGFA	0.788282	3.63069	5.3379	3.03174e-07	1.97236e-05	6.4379	NOT
PRSS8	1.24231	6.56547	5.3308	3.13478e-07	2.03387e-05	6.40631	UP
HFM1	-0.199246	0.261962	-5.32357	3.24321e-07	2.09853e-05	6.37417	NOT
MIR210HG	1.1095	3.68774	5.32104	3.28205e-07	2.11498e-05	6.36292	UP
CLIC1	0.566671	9.1294	5.32027	3.29386e-07	2.11498e-05	6.35952	NOT
ANGPTL4	1.26613	4.80717	5.32019	3.29513e-07	2.11498e-05	6.35916	UP
KLF5	1.04167	5.82497	5.31378	3.39579e-07	2.17236e-05	6.33072	UP
LIFR	-0.569719	1.81671	-5.31335	3.40267e-07	2.17236e-05	6.32881	NOT
STYK1	0.724147	2.43016	5.30976	3.4605e-07	2.2034e-05	6.31288	NOT
ELMO1	-0.79426	3.76624	-5.30649	3.51409e-07	2.23159e-05	6.29836	NOT
DGKA	0.683017	5.44143	5.30328	3.56731e-07	2.25939e-05	6.28416	NOT
MRPL14	0.415846	5.70713	5.29611	3.68928e-07	2.3303e-05	6.25239	NOT
ORC6	0.512813	2.04276	5.29525	3.70412e-07	2.3303e-05	6.2486	NOT
PLEC	0.780004	6.0836	5.295	3.70847e-07	2.3303e-05	6.24749	NOT
PCDH1	0.717372	5.61354	5.29026	3.79172e-07	2.37638e-05	6.22651	NOT
CLTB	0.700045	7.65935	5.28923	3.80996e-07	2.38157e-05	6.22198	NOT
KRT8P32	0.217748	0.486693	5.28768	3.83774e-07	2.38852e-05	6.21511	NOT
PSMD13	0.3923	6.90429	5.28745	3.84195e-07	2.38852e-05	6.21408	NOT
RP11-299G20.2	0.361668	0.966391	5.28694	3.85101e-07	2.38852e-05	6.21185	NOT
RP11-210M15.2	-0.338603	0.55783	-5.28328	3.91759e-07	2.42354e-05	6.19566	NOT
RP13-39P12.3	0.906222	2.73847	5.28268	3.92858e-07	2.42407e-05	6.19301	NOT
TMEM170B	-0.324762	0.869697	-5.28112	3.95733e-07	2.43554e-05	6.18612	NOT
RP4-561L24.3	-0.131485	0.282239	-5.28028	3.97298e-07	2.4389e-05	6.18239	NOT
RP11-456K23.1	-0.279985	0.600797	-5.2762	4.04935e-07	2.46481e-05	6.16441	NOT
KLK11	1.38286	5.13991	5.27618	4.04986e-07	2.46481e-05	6.16429	UP
PVRL4	1.07978	4.23639	5.27577	4.05758e-07	2.46481e-05	6.16249	UP
PFDN4	0.423163	5.2978	5.27536	4.06539e-07	2.46481e-05	6.16067	NOT
NUP93	0.382173	4.75835	5.27529	4.06666e-07	2.46481e-05	6.16038	NOT
BACE1	-0.619559	4.0477	-5.27435	4.08459e-07	2.46942e-05	6.15622	NOT
CTB-193M12.5	0.53928	2.89543	5.27349	4.10097e-07	2.47308e-05	6.15244	NOT
ALG1L	0.921281	2.17853	5.27166	4.13624e-07	2.48615e-05	6.14435	NOT
LINC00900	-0.346793	0.798768	-5.27094	4.15018e-07	2.48615e-05	6.14117	NOT
PARL	0.29834	5.72873	5.27075	4.15379e-07	2.48615e-05	6.14035	NOT
TMEM44	0.541815	4.01209	5.2678	4.21143e-07	2.51436e-05	6.12733	NOT
HLF	-0.610001	1.32706	-5.26596	4.24769e-07	2.5297e-05	6.11923	NOT
SSBP1	0.360228	6.85604	5.2642	4.28278e-07	2.54427e-05	6.11146	NOT
LHB	0.659328	1.07965	5.26332	4.30047e-07	2.54505e-05	6.10757	NOT
RP11-303E16.2	0.445528	2.32549	5.26307	4.30535e-07	2.54505e-05	6.1065	NOT
ZNF181	-0.415621	2.51992	-5.26137	4.33967e-07	2.55902e-05	6.099	NOT
KIF18A	0.41485	1.09551	5.25909	4.38604e-07	2.5779e-05	6.08896	NOT
GLRX3	0.404506	5.69082	5.25874	4.39322e-07	2.5779e-05	6.08742	NOT
IL17RE	0.793908	3.78454	5.25727	4.42338e-07	2.58925e-05	6.08095	NOT
OR7E14P	0.670705	2.7293	5.25532	4.46393e-07	2.60661e-05	6.07234	NOT
TRIP10	0.722251	6.02428	5.25402	4.49104e-07	2.61606e-05	6.06662	NOT
PLK4	0.434032	1.87788	5.25276	4.51753e-07	2.6251e-05	6.06106	NOT
ADGRF4	0.645538	1.66566	5.25074	4.56006e-07	2.6434e-05	6.05221	NOT
EXOSC1	0.307408	5.10995	5.24892	4.59892e-07	2.65949e-05	6.0442	NOT
EREG	0.971735	1.46834	5.24212	4.74685e-07	2.73842e-05	6.0143	NOT
WFDC3	1.05592	2.84206	5.24039	4.78522e-07	2.75392e-05	6.0067	UP
KCP	0.80735	1.93647	5.2397	4.80068e-07	2.75619e-05	6.00365	NOT
EBP	0.528325	6.19553	5.23596	4.88485e-07	2.7978e-05	5.98724	NOT
SNRPA	0.400275	5.73846	5.22735	5.08417e-07	2.90502e-05	5.94947	NOT
ZDHHC15	-0.248423	0.585281	-5.22631	5.10882e-07	2.91215e-05	5.94491	NOT
VASP	0.641762	6.9349	5.22066	5.24471e-07	2.97397e-05	5.92012	NOT
C17orf51	-0.439141	1.27088	-5.21995	5.26207e-07	2.97397e-05	5.917	NOT
RP11-350J20.12	1.18854	3.81075	5.21981	5.26537e-07	2.97397e-05	5.91641	UP
GMPS	0.446685	4.80132	5.21937	5.27607e-07	2.97397e-05	5.91449	NOT
KRT80	0.886866	3.58095	5.21884	5.28912e-07	2.97397e-05	5.91216	NOT
SH3PXD2A-AS1	0.827879	1.6631	5.2185	5.29752e-07	2.97397e-05	5.91066	NOT
KIFC1	0.654711	2.77494	5.21813	5.30654e-07	2.97397e-05	5.90905	NOT
LAD1	1.00021	7.01811	5.21741	5.32423e-07	2.97397e-05	5.90591	UP
LSM4	0.427278	6.66945	5.21722	5.32907e-07	2.97397e-05	5.90505	NOT
AP1S3	0.779331	3.35609	5.21654	5.34575e-07	2.97634e-05	5.9021	NOT
S100A14	1.45894	7.13748	5.21344	5.42324e-07	3.01248e-05	5.88852	UP
RRAS	0.662479	6.71213	5.21206	5.45815e-07	3.02485e-05	5.88246	NOT
NAP1L2	-0.635712	1.24892	-5.20835	5.55276e-07	3.07017e-05	5.86624	NOT
RHOC	0.562208	8.63785	5.2073	5.57973e-07	3.07798e-05	5.86166	NOT
TRAF3IP2-AS1	-0.415646	2.03101	-5.20477	5.64569e-07	3.10721e-05	5.85057	NOT
APOPT1	0.347538	5.13746	5.20302	5.69166e-07	3.12532e-05	5.84291	NOT
MCM10	0.379866	1.00832	5.20105	5.74382e-07	3.14544e-05	5.8343	NOT
COL7A1	1.2408	4.34624	5.20064	5.75458e-07	3.14544e-05	5.83253	UP
FA2H	1.02139	4.48651	5.19989	5.77455e-07	3.14917e-05	5.82926	UP
RAMP2-AS1	-0.229086	0.426012	-5.19918	5.79352e-07	3.15233e-05	5.82617	NOT
ELOVL1	0.481756	6.58991	5.19499	5.90713e-07	3.20686e-05	5.80784	NOT
PPP1R1C	0.673291	2.45444	5.19306	5.96001e-07	3.22825e-05	5.79943	NOT
CAPG	0.948003	8.31255	5.19178	5.99529e-07	3.24003e-05	5.79385	NOT
EPHX4	0.633577	1.80447	5.18998	6.04556e-07	3.25984e-05	5.78597	NOT
KIAA1522	0.639632	5.35953	5.18802	6.10051e-07	3.28208e-05	5.77743	NOT
EPHB6	0.961259	4.09862	5.18698	6.12993e-07	3.29051e-05	5.77289	NOT
KIAA0408	-0.614895	1.26149	-5.1816	6.28414e-07	3.36574e-05	5.74944	NOT
EFNB1	0.797174	5.31548	5.18047	6.31705e-07	3.37581e-05	5.74451	NOT
DNAJC9	0.349384	3.5836	5.17891	6.36275e-07	3.39267e-05	5.73771	NOT
PPM1G	0.35147	5.99409	5.17673	6.42691e-07	3.41249e-05	5.72824	NOT
SYT8	1.68824	5.20586	5.17668	6.42844e-07	3.41249e-05	5.72802	UP
EPS8L2	0.708652	6.03888	5.17475	6.48612e-07	3.43549e-05	5.71959	NOT
TENM2	-0.405171	0.546159	-5.17088	6.60269e-07	3.48548e-05	5.70278	NOT
LONRF2	-0.504199	1.17864	-5.17066	6.60961e-07	3.48548e-05	5.70179	NOT
TACSTD2	1.33351	7.00589	5.17011	6.62626e-07	3.48658e-05	5.69942	UP
USP51	-0.327529	0.879456	-5.16823	6.68387e-07	3.50918e-05	5.69125	NOT
FBXL6	0.535185	4.18778	5.16483	6.78946e-07	3.55682e-05	5.67646	NOT
DLG2	-0.403491	0.948294	-5.16354	6.8302e-07	3.57034e-05	5.67081	NOT
UNC13D	0.881419	4.57527	5.16213	6.8745e-07	3.58461e-05	5.66471	NOT
FER1L4	1.29041	3.57059	5.16169	6.88865e-07	3.58461e-05	5.66277	UP
TNK2	0.742846	5.29257	5.16125	6.90241e-07	3.58461e-05	5.66089	NOT
ECT2	0.682367	3.62949	5.15795	7.00818e-07	3.63166e-05	5.64654	NOT
FEN1	0.439608	3.70584	5.15029	7.25946e-07	3.75375e-05	5.6133	NOT
CD58	0.687003	4.58914	5.14816	7.3312e-07	3.77627e-05	5.60402	NOT
ZNF727	-0.187148	0.300875	-5.14794	7.33859e-07	3.77627e-05	5.60307	NOT
RP3-340N1.2	1.04359	1.69491	5.14638	7.39114e-07	3.77627e-05	5.59634	UP
TMEM92	0.994395	4.14557	5.14628	7.39464e-07	3.77627e-05	5.5959	NOT
LMO3	-0.654606	1.60272	-5.14613	7.39983e-07	3.77627e-05	5.59523	NOT
RP5-875H18.9	0.632413	1.05048	5.1459	7.40759e-07	3.77627e-05	5.59425	NOT
OVOL1	0.843426	2.25041	5.14573	7.41341e-07	3.77627e-05	5.5935	NOT
NOP10	0.427367	7.421	5.14375	7.48103e-07	3.80262e-05	5.58494	NOT
RCAN2	-0.698402	3.06578	-5.14113	7.57166e-07	3.84053e-05	5.57358	NOT
CAPNS1	0.405096	9.48117	5.14005	7.60954e-07	3.84615e-05	5.56887	NOT
ERO1L	0.758615	5.39451	5.13989	7.61487e-07	3.84615e-05	5.56821	NOT
IFI27	1.15329	9.69554	5.13826	7.67214e-07	3.86692e-05	5.56114	UP
GALE	0.79261	5.91061	5.13652	7.73388e-07	3.88985e-05	5.55358	NOT
NRIP2	-0.370431	1.56294	-5.13322	7.85184e-07	3.94066e-05	5.5393	NOT
FAM3C	0.580441	6.02531	5.13278	7.86782e-07	3.94066e-05	5.53738	NOT
TTC9	0.671008	2.83425	5.12954	7.98566e-07	3.99133e-05	5.52336	NOT
HMGA2	0.968515	1.61879	5.12607	8.1135e-07	4.04678e-05	5.50838	NOT
PRDX5	0.404535	8.41298	5.125	8.15365e-07	4.05835e-05	5.50373	NOT
ANXA3	1.01419	6.23093	5.12348	8.2107e-07	4.07827e-05	5.49715	UP
SHARPIN	0.431926	5.90034	5.121	8.30445e-07	4.11629e-05	5.48644	NOT
RWDD2A	-0.277503	1.66943	-5.1176	8.43455e-07	4.16566e-05	5.47178	NOT
CDO1	-0.756768	2.19289	-5.11749	8.43886e-07	4.16566e-05	5.4713	NOT
TONSL	0.523263	1.99611	5.11637	8.48221e-07	4.17845e-05	5.46647	NOT
MYH14	0.82571	6.19025	5.11272	8.62547e-07	4.23816e-05	5.45067	NOT
ADAMTSL5	0.658879	1.98662	5.11238	8.63882e-07	4.23816e-05	5.44921	NOT
TNFRSF21	0.707467	6.09746	5.11053	8.71209e-07	4.26536e-05	5.44125	NOT
SDK1	-0.631312	2.02103	-5.10963	8.7482e-07	4.2743e-05	5.43735	NOT
POLD4	0.5931	7.21947	5.1091	8.76936e-07	4.27591e-05	5.43507	NOT
ZNF843	-0.219633	0.654097	-5.10837	8.79855e-07	4.28143e-05	5.43193	NOT
ARNT2	-0.63037	2.11501	-5.10539	8.91926e-07	4.32912e-05	5.41909	NOT
SLPI	1.217	8.44524	5.10506	8.93273e-07	4.32912e-05	5.41766	UP
NDUFB4	0.325437	7.38815	5.10063	9.11562e-07	4.40883e-05	5.39855	NOT
TNFRSF12A	0.763082	7.14764	5.09995	9.14386e-07	4.41357e-05	5.39563	NOT
MTFP1	0.568422	4.3516	5.09769	9.2391e-07	4.45057e-05	5.38586	NOT
VSTM2L	1.28651	4.47324	5.0967	9.28092e-07	4.46174e-05	5.38161	UP
RNF180	-0.444308	1.28896	-5.09318	9.43113e-07	4.52487e-05	5.36647	NOT
RPS6KA4	0.507908	4.75548	5.09191	9.48588e-07	4.54203e-05	5.36101	NOT
CNKSR2	-0.416197	0.792625	-5.0901	9.56486e-07	4.5707e-05	5.35319	NOT
LEMD1	1.26369	3.57842	5.08621	9.73605e-07	4.64324e-05	5.33647	UP
ACOT4	0.375088	1.63275	5.08493	9.79299e-07	4.66112e-05	5.33097	NOT
CERS4	-0.632752	3.53447	-5.08321	9.87014e-07	4.67788e-05	5.32357	NOT
ZCWPW2	-0.185611	0.616999	-5.08299	9.87998e-07	4.67788e-05	5.32263	NOT
WDR17	-0.442266	0.692785	-5.08284	9.88685e-07	4.67788e-05	5.32198	NOT
ENAM	-0.556528	0.864248	-5.07986	1.00221e-06	4.73251e-05	5.30917	NOT
GALNT16	-0.68211	1.67123	-5.07793	1.01106e-06	4.7649e-05	5.30088	NOT
RP11-805J14.5	0.446906	3.62902	5.07648	1.01774e-06	4.787e-05	5.29467	NOT
HPCAL1	0.537535	5.52013	5.07328	1.0327e-06	4.84783e-05	5.28091	NOT
KIF22	0.411181	4.79208	5.07051	1.0458e-06	4.8997e-05	5.26904	NOT
PSMA6	0.354695	6.98796	5.06743	1.06059e-06	4.9559e-05	5.2558	NOT
GPRIN3	-0.512449	1.62374	-5.06715	1.06193e-06	4.9559e-05	5.2546	NOT
FXYD3	1.08886	9.0246	5.06261	1.08405e-06	5.04926e-05	5.23518	UP
SHFM1	0.464131	7.94704	5.05994	1.0973e-06	5.09881e-05	5.22372	NOT
MMEL1	1.00833	3.48912	5.05917	1.10113e-06	5.09881e-05	5.22044	UP
SGOL1	0.407315	1.28679	5.05896	1.10223e-06	5.09881e-05	5.2195	NOT
GINS2	0.453779	1.94657	5.05876	1.1032e-06	5.09881e-05	5.21867	NOT
NCAM1	-0.93153	2.01018	-5.05776	1.10825e-06	5.11226e-05	5.21437	NOT
SDC1	0.932178	6.95628	5.05704	1.11188e-06	5.11912e-05	5.21129	NOT
C15orf52	0.785058	4.32964	5.0557	1.11863e-06	5.13701e-05	5.20558	NOT
NMI	0.517105	4.49904	5.05543	1.12005e-06	5.13701e-05	5.20438	NOT
ANO1	0.913618	5.53286	5.05497	1.12235e-06	5.13771e-05	5.20245	NOT
RPSAP52	0.533832	0.896354	5.0527	1.13398e-06	5.18105e-05	5.19273	NOT
RPA3	0.414274	4.90485	5.05176	1.13885e-06	5.19338e-05	5.1887	NOT
EIF4E2	0.376235	5.91535	5.05004	1.1478e-06	5.22425e-05	5.18132	NOT
SRMS	0.487111	0.736873	5.04733	1.16198e-06	5.27876e-05	5.16975	NOT
MTL5	0.484222	1.79426	5.04488	1.17498e-06	5.3277e-05	5.15926	NOT
FAM136A	0.296169	4.70574	5.04361	1.18176e-06	5.34829e-05	5.15384	NOT
CKAP2L	0.484086	1.40357	5.03975	1.2026e-06	5.41713e-05	5.13737	NOT
DHX32	0.374915	4.29462	5.03969	1.20296e-06	5.41713e-05	5.13709	NOT
RP11-367H1.1	0.367863	0.804693	5.03954	1.20376e-06	5.41713e-05	5.13646	NOT
ACTL6A	0.379405	4.99561	5.03892	1.20718e-06	5.42233e-05	5.13379	NOT
YDJC	0.488837	4.08515	5.03803	1.21205e-06	5.43401e-05	5.13	NOT
GINS1	0.432647	1.58605	5.03727	1.21624e-06	5.44262e-05	5.12674	NOT
C6orf132	0.80782	4.10163	5.03462	1.2309e-06	5.49794e-05	5.11545	NOT
RAC1	0.465517	8.11269	5.03407	1.23401e-06	5.50155e-05	5.11308	NOT
FAM213B	0.629448	5.093	5.03284	1.24086e-06	5.52185e-05	5.10786	NOT
AC093673.5	0.500968	3.55404	5.02975	1.25837e-06	5.58647e-05	5.09466	NOT
SLC22A18	0.827686	5.22508	5.02913	1.26193e-06	5.58647e-05	5.092	NOT
UPK2	0.892491	0.868266	5.02905	1.26239e-06	5.58647e-05	5.09166	NOT
CDC6	0.578709	2.09356	5.02786	1.26916e-06	5.60608e-05	5.08661	NOT
EZR	0.67699	7.76599	5.02124	1.30777e-06	5.76597e-05	5.05838	NOT
PHACTR3	1.15619	2.87688	5.02042	1.31265e-06	5.76737e-05	5.05487	UP
SRI	0.51366	7.32795	5.02037	1.3129e-06	5.76737e-05	5.05469	NOT
DGUOK	0.382922	6.10485	5.01857	1.32365e-06	5.80395e-05	5.04701	NOT
PBK	0.565423	1.92082	5.01584	1.34009e-06	5.86528e-05	5.03538	NOT
IL18	0.759283	5.24489	5.0139	1.35188e-06	5.90341e-05	5.02713	NOT
C11orf98	0.367822	6.27721	5.0136	1.35373e-06	5.90341e-05	5.02584	NOT
Z83851.4	0.301374	0.996796	5.01271	1.35914e-06	5.91622e-05	5.02208	NOT
RHOV	0.999556	3.38453	5.0118	1.36475e-06	5.92442e-05	5.0182	NOT
PAK3	-0.713332	1.23828	-5.0116	1.36598e-06	5.92442e-05	5.01736	NOT
LAMC2	1.26601	6.78573	5.01009	1.37537e-06	5.95092e-05	5.0109	UP
MTX2	0.349452	4.84553	5.00981	1.37706e-06	5.95092e-05	5.00975	NOT
LRPPRC	0.342538	4.93049	5.00907	1.38171e-06	5.96027e-05	5.00657	NOT
UPK3B	1.20696	2.03152	5.00785	1.38935e-06	5.98243e-05	5.00138	UP
GHR	-0.536496	1.23612	-5.00548	1.40425e-06	6.02505e-05	4.99133	NOT
UBALD2	0.561276	6.32396	5.00548	1.40428e-06	6.02505e-05	4.99131	NOT
TRAF4	0.5148	5.5538	5.00327	1.41835e-06	6.07457e-05	4.98191	NOT
HMMR	0.56803	2.07034	5.00254	1.42304e-06	6.07691e-05	4.97881	NOT
GMPSP1	0.218782	0.340648	5.00239	1.42398e-06	6.07691e-05	4.97819	NOT
TM4SF1	0.916219	8.36051	5.0011	1.43226e-06	6.09271e-05	4.97272	NOT
RAPGEF4	-0.535484	1.81424	-5.00103	1.43277e-06	6.09271e-05	4.97239	NOT
ADM	1.0388	4.66697	5.00002	1.4393e-06	6.09989e-05	4.96811	UP
H1F0	0.591424	7.12162	4.99998	1.43956e-06	6.09989e-05	4.96794	NOT
EIF4G1	0.341689	7.27322	4.9946	1.47489e-06	6.23858e-05	4.9451	NOT
CENPK	0.531733	2.34072	4.993	1.48552e-06	6.27248e-05	4.93834	NOT
PSMB10	0.442104	6.92696	4.9924	1.4896e-06	6.27861e-05	4.93576	NOT
ZDHHC3	0.516798	5.43916	4.98925	1.51082e-06	6.35687e-05	4.92243	NOT
KARS	0.312563	6.43299	4.98884	1.51367e-06	6.35767e-05	4.92066	NOT
SLC52A3	0.677249	2.8244	4.98803	1.51916e-06	6.35767e-05	4.91725	NOT
AUP1	0.311199	6.78652	4.98783	1.52056e-06	6.35767e-05	4.91638	NOT
SNRPB	0.416544	7.32199	4.98767	1.52164e-06	6.35767e-05	4.91572	NOT
SEMA3B	0.825066	4.91545	4.98688	1.52707e-06	6.36925e-05	4.91236	NOT
RP11-164P12.5	0.571837	2.58814	4.98516	1.53895e-06	6.39966e-05	4.90506	NOT
RTN1	-1.03826	2.94455	-4.98505	1.5397e-06	6.39966e-05	4.9046	DOWN
PPIAP22	0.400117	7.54546	4.98368	1.5492e-06	6.4167e-05	4.89881	NOT
ZNF667	-0.400817	1.10045	-4.98323	1.55233e-06	6.4167e-05	4.89691	NOT
C2orf61	0.545611	0.918518	4.98305	1.55362e-06	6.4167e-05	4.89613	NOT
CTB-191K22.5	1.02057	5.33996	4.98292	1.55452e-06	6.4167e-05	4.89558	UP
LIPH	0.919692	4.44809	4.97936	1.57959e-06	6.50896e-05	4.88052	NOT
ERBB2	0.753344	5.93866	4.97667	1.59882e-06	6.57684e-05	4.86913	NOT
SNAP91	-0.70813	1.12088	-4.97561	1.60649e-06	6.5813e-05	4.86462	NOT
MSL3P1	0.566865	1.81607	4.9755	1.60729e-06	6.5813e-05	4.86415	NOT
C17orf53	0.342067	1.25378	4.97538	1.60814e-06	6.5813e-05	4.86365	NOT
TNS4	1.37633	4.27513	4.97344	1.62224e-06	6.62766e-05	4.85543	UP
TNKS1BP1	0.508204	6.45803	4.97138	1.63726e-06	6.67763e-05	4.84675	NOT
BMP4	0.937756	4.6248	4.96919	1.65347e-06	6.73133e-05	4.83748	NOT
C1orf106	1.09567	5.60684	4.96853	1.6584e-06	6.73133e-05	4.83468	UP
ABCC9	-0.689843	1.88532	-4.96825	1.6605e-06	6.73133e-05	4.83348	NOT
PERP	0.649555	6.36663	4.96773	1.66431e-06	6.73133e-05	4.83132	NOT
PGM5P3-AS1	-0.342051	0.492226	-4.96745	1.66645e-06	6.73133e-05	4.83012	NOT
FSCN1	0.796508	5.67615	4.96734	1.6673e-06	6.73133e-05	4.82964	NOT
CA8	-0.629274	1.63591	-4.96654	1.67324e-06	6.74396e-05	4.82629	NOT
RAB39B	-0.567769	0.792812	-4.95907	1.73028e-06	6.96212e-05	4.79473	NOT
NAP1L3	-0.606068	1.84478	-4.95661	1.74944e-06	7.02742e-05	4.78436	NOT
NUF2	0.539655	2.18385	4.95511	1.76129e-06	7.06318e-05	4.77801	NOT
TACC3	0.591972	4.31781	4.95431	1.76761e-06	7.07664e-05	4.77464	NOT
C8orf59	0.329202	6.36594	4.95283	1.77937e-06	7.11184e-05	4.76839	NOT
KRT6C	0.497845	0.492383	4.9518	1.78763e-06	7.13294e-05	4.76404	NOT
PYGB	0.687314	6.3553	4.95135	1.7912e-06	7.13528e-05	4.76216	NOT
ARRDC1	0.591308	6.05098	4.94479	1.84464e-06	7.33597e-05	4.73449	NOT
SMIM22	0.819791	7.94809	4.94363	1.85418e-06	7.36168e-05	4.72963	NOT
NEIL3	0.253613	0.667863	4.93929	1.89058e-06	7.49376e-05	4.71133	NOT
MOCOS	0.476562	1.94792	4.93361	1.93918e-06	7.67371e-05	4.68744	NOT
NUDT5	0.371185	5.27527	4.9326	1.94793e-06	7.6909e-05	4.68321	NOT
FAM162A	0.361438	6.0076	4.932	1.95316e-06	7.6909e-05	4.68068	NOT
SOBP	-0.441688	1.52385	-4.9315	1.95753e-06	7.6909e-05	4.67858	NOT
SH3BGRL3	0.594285	8.26881	4.9313	1.95932e-06	7.6909e-05	4.67772	NOT
SFR1	0.430954	2.93892	4.93085	1.96326e-06	7.6909e-05	4.67583	NOT
ACSF2	0.579252	4.59766	4.93079	1.96377e-06	7.6909e-05	4.67559	NOT
PKM	0.5781	9.52187	4.93053	1.96601e-06	7.6909e-05	4.67451	NOT
C3orf52	0.667439	3.1679	4.92494	2.01575e-06	7.87262e-05	4.651	NOT
ZNF341	0.304846	1.91579	4.92363	2.02756e-06	7.90581e-05	4.64551	NOT
CCNF	0.373057	1.84254	4.92174	2.04472e-06	7.95979e-05	4.63757	NOT
CDIP1	-0.515468	3.90387	-4.91514	2.10578e-06	8.18415e-05	4.60989	NOT
FAM46C	-0.71186	2.7918	-4.91424	2.11426e-06	8.20381e-05	4.60611	NOT
ABAT	-0.760048	3.01221	-4.91163	2.13899e-06	8.28635e-05	4.59517	NOT
PSMG3	0.471556	5.59562	4.91001	2.15452e-06	8.32874e-05	4.58836	NOT
SEPP1	-0.785748	6.50842	-4.90976	2.15689e-06	8.32874e-05	4.58732	NOT
C16orf59	0.419348	1.65489	4.90648	2.18864e-06	8.43774e-05	4.57358	NOT
RDM1	0.35564	0.819911	4.90604	2.19297e-06	8.4408e-05	4.57172	NOT
IFITM10	0.720958	2.31047	4.9044	2.20901e-06	8.48892e-05	4.56486	NOT
RP11-461O7.1	-0.136357	0.177802	-4.90351	2.21773e-06	8.50876e-05	4.56116	NOT
IL1RN	1.09189	4.89629	4.89856	2.26716e-06	8.67844e-05	4.54042	UP
KCND3	-0.567756	1.54042	-4.89836	2.2692e-06	8.67844e-05	4.53957	NOT
MIR4435-2HG	0.643745	6.23117	4.8956	2.2972e-06	8.7592e-05	4.52804	NOT
AC006116.24	-0.221657	0.30661	-4.89548	2.2984e-06	8.7592e-05	4.52755	NOT
ZNF366	-0.33003	0.719656	-4.8952	2.3013e-06	8.7592e-05	4.52636	NOT
NPM3	0.418245	5.20522	4.89456	2.30785e-06	8.77018e-05	4.52369	NOT
PMEPA1	0.847126	6.72926	4.8934	2.31971e-06	8.8013e-05	4.51887	NOT
RAB39A	-0.241297	0.307451	-4.89177	2.33659e-06	8.85131e-05	4.51205	NOT
SLC25A39	0.357873	6.89843	4.89035	2.35137e-06	8.89323e-05	4.50612	NOT
ZNF488	0.522731	1.05803	4.88956	2.35969e-06	8.91063e-05	4.50279	NOT
KRTCAP3	0.932777	5.70768	4.88774	2.37886e-06	8.96888e-05	4.49518	NOT
SCN3A	-0.270004	0.367786	-4.88586	2.39871e-06	9.0129e-05	4.48737	NOT
MAPK10	-0.690651	2.60125	-4.88565	2.40095e-06	9.0129e-05	4.48649	NOT
NRXN1	-0.559591	0.91741	-4.88555	2.40201e-06	9.0129e-05	4.48607	NOT
TSPAN15	0.738367	6.31829	4.88506	2.40732e-06	9.0129e-05	4.484	NOT
PTPMT1	0.30128	5.45231	4.88487	2.40936e-06	9.0129e-05	4.4832	NOT
ECHS1	0.313701	6.33953	4.88202	2.44002e-06	9.11334e-05	4.47131	NOT
SH3RF2	0.801832	3.54145	4.88127	2.44812e-06	9.12752e-05	4.46819	NOT
ADGRB3	-0.462386	0.52544	-4.88096	2.45144e-06	9.12752e-05	4.46692	NOT
MAD2L1	0.568458	3.12192	4.88014	2.46041e-06	9.13983e-05	4.46348	NOT
WDFY3-AS2	-0.299374	0.923727	-4.87996	2.46238e-06	9.13983e-05	4.46273	NOT
AC005355.2	0.543079	1.85291	4.87741	2.4904e-06	9.22072e-05	4.45209	NOT
GPRASP2	-0.558136	2.36774	-4.87728	2.49188e-06	9.22072e-05	4.45153	NOT
MYH16	0.691788	1.03422	4.87604	2.5056e-06	9.25717e-05	4.44637	NOT
ACTB	0.478454	11.8917	4.87201	2.55069e-06	9.40926e-05	4.42959	NOT
ADORA2B	0.663946	2.43844	4.87021	2.57119e-06	9.4703e-05	4.42206	NOT
CDT1	0.603785	2.33496	4.86832	2.59281e-06	9.52074e-05	4.41419	NOT
PARD6B	0.496524	2.09644	4.86831	2.59284e-06	9.52074e-05	4.41418	NOT
FAM111B	0.418421	1.53403	4.8635	2.64869e-06	9.71091e-05	4.39414	NOT
GPLD1	-0.254578	0.411579	-4.86294	2.65527e-06	9.72017e-05	4.39181	NOT
SCRIB	0.594264	5.07639	4.8619	2.6675e-06	9.75002e-05	4.38749	NOT
CYP27C1	0.447413	0.776209	4.86	2.69001e-06	9.8173e-05	4.37959	NOT
KIAA1429	0.306938	4.98526	4.85846	2.70845e-06	9.86957e-05	4.37316	NOT
CECR6	-0.242151	0.484833	-4.85617	2.73592e-06	9.95452e-05	4.36368	NOT
ATP5G3	0.353478	7.63797	4.85437	2.75777e-06	9.99477e-05	4.3562	NOT
GRHL2	0.668341	2.85133	4.85404	2.76184e-06	9.99477e-05	4.35481	NOT
OST4	0.330595	8.4283	4.85389	2.76362e-06	9.99477e-05	4.35421	NOT
NTRK2	-0.767578	2.2589	-4.85389	2.76368e-06	9.99477e-05	4.35418	NOT
TECTA	-0.0910898	0.213567	-4.85251	2.78059e-06	0.000100408	4.34845	NOT
OSBPL3	0.63935	3.71766	4.85079	2.80174e-06	0.000101019	4.34133	NOT
RP11-398K22.12	-0.219373	0.869105	-4.84992	2.81263e-06	0.000101259	4.33768	NOT
MPG	0.378776	5.86256	4.84672	2.85266e-06	0.000102546	4.3244	NOT
SCAMP5	-0.788589	3.60901	-4.84278	2.90262e-06	0.000104185	4.30807	NOT
PRKAR2B	-0.592232	2.22259	-4.8406	2.93074e-06	0.000105037	4.29901	NOT
ZFAS1	0.503628	7.86586	4.83942	2.94594e-06	0.00010532	4.29415	NOT
SAMD10	0.504087	2.84424	4.83931	2.94744e-06	0.00010532	4.29367	NOT
PROM2	1.14697	4.58777	4.83837	2.95966e-06	0.000105599	4.28978	UP
SMOX	0.598902	4.42286	4.83792	2.96548e-06	0.00010565	4.28793	NOT
FAM84B	0.519732	4.61722	4.83198	3.04427e-06	0.000108164	4.26329	NOT
SQRDL	0.467317	5.79088	4.83192	3.04508e-06	0.000108164	4.26304	NOT
SHCBP1	0.465173	1.86727	4.83093	3.05832e-06	0.000108325	4.25896	NOT
GSTK1	0.379488	7.48824	4.83091	3.05866e-06	0.000108325	4.25886	NOT
RALY	0.338571	6.95357	4.83048	3.06443e-06	0.000108369	4.25708	NOT
RASSF7	0.749983	5.85845	4.82803	3.09768e-06	0.000109311	4.24694	NOT
NFASC	-0.740657	2.28503	-4.82784	3.10023e-06	0.000109311	4.24617	NOT
CYSRT1	0.583051	1.54742	4.8268	3.11446e-06	0.000109652	4.24186	NOT
NAPRT	0.80386	6.32709	4.82541	3.13353e-06	0.000110161	4.23613	NOT
SLC7A2	-0.83056	2.66655	-4.82367	3.15763e-06	0.000110822	4.22893	NOT
IRAK1BP1	-0.261205	1.06916	-4.82339	3.16159e-06	0.000110822	4.22775	NOT
BAIAP2L1	0.709667	5.20869	4.82135	3.19008e-06	0.000111657	4.21932	NOT
TMEM54	0.597313	6.65166	4.81778	3.2405e-06	0.000113257	4.20458	NOT
CTD-2554C21.2	-0.354007	0.790166	-4.81546	3.27375e-06	0.000114134	4.19499	NOT
POLQ	0.28103	0.731036	4.81537	3.27514e-06	0.000114134	4.19459	NOT
RP11-244O19.1	-0.283101	0.85485	-4.81065	3.34365e-06	0.000116352	4.17514	NOT
BANF1	0.322839	7.37988	4.80866	3.37302e-06	0.000117059	4.16692	NOT
GEMIN6	0.314515	3.37884	4.80852	3.3752e-06	0.000117059	4.16632	NOT
ACACB	-0.573581	2.74451	-4.80828	3.37864e-06	0.000117059	4.16536	NOT
DDIT4	0.761766	8.03719	4.80716	3.39531e-06	0.000117467	4.16073	NOT
RP11-307C12.11	0.365494	1.31162	4.80649	3.4053e-06	0.000117643	4.15797	NOT
TBX6	0.726017	2.23528	4.80605	3.41191e-06	0.000117701	4.15615	NOT
GPRASP1	-0.673477	2.07284	-4.8037	3.44734e-06	0.000118711	4.14645	NOT
IGF2BP2	0.763598	3.60907	4.80345	3.45109e-06	0.000118711	4.14542	NOT
MYO5B	0.640973	4.44197	4.80271	3.46228e-06	0.000118773	4.14238	NOT
SNCG	1.11497	4.60544	4.80268	3.46283e-06	0.000118773	4.14223	UP
TSPAN7	-0.987265	3.78081	-4.8012	3.4854e-06	0.00011915	4.13613	NOT
ARHGAP8	0.77962	3.71061	4.80114	3.48621e-06	0.00011915	4.13591	NOT
RUVBL2	0.366056	5.90598	4.80098	3.48874e-06	0.00011915	4.13523	NOT
TTYH2	-0.472892	2.0438	-4.79971	3.50819e-06	0.000119643	4.13001	NOT
MRPL15	0.391492	5.36896	4.7987	3.52379e-06	0.000120004	4.12584	NOT
RP11-299G20.5	0.383102	0.989136	4.79835	3.52919e-06	0.000120017	4.1244	NOT
LSM5	0.331126	5.54522	4.7941	3.59548e-06	0.000121865	4.10692	NOT
CARS	0.320323	4.90909	4.79398	3.59748e-06	0.000121865	4.1064	NOT
SESN1	-0.543973	3.67074	-4.79389	3.59879e-06	0.000121865	4.10605	NOT
RP11-309L24.4	0.55435	1.26611	4.79179	3.63211e-06	0.00012282	4.0974	NOT
AC073316.1	-0.131043	0.133249	-4.7913	3.63998e-06	0.000122912	4.09536	NOT
ZFP3	-0.330384	1.33751	-4.7905	3.65274e-06	0.000123169	4.09208	NOT
PDE7B	-0.392882	1.01089	-4.7899	3.6623e-06	0.000123318	4.08962	NOT
GOLGA8M	-0.179961	0.343939	-4.78958	3.66746e-06	0.000123318	4.0883	NOT
NME1-NME2	0.37328	9.25061	4.78918	3.67382e-06	0.000123359	4.08667	NOT
DPY30	0.356905	6.03824	4.78737	3.70311e-06	0.000124043	4.07921	NOT
SLC35F2	0.642018	3.45108	4.78728	3.70456e-06	0.000124043	4.07885	NOT
CLDN7	0.698294	6.9049	4.78547	3.73399e-06	0.000124854	4.07141	NOT
PTPRU	0.751891	4.33954	4.78347	3.76689e-06	0.000125618	4.06317	NOT
RCE1	0.356257	4.4481	4.78344	3.76734e-06	0.000125618	4.06306	NOT
MUC4	1.33729	3.55869	4.7825	3.78292e-06	0.000125962	4.05918	UP
CENPH	0.401504	2.52365	4.78199	3.7913e-06	0.000126066	4.0571	NOT
ARPC3	0.343389	8.30349	4.78107	3.80668e-06	0.000126402	4.0533	NOT
NQO1	0.982922	7.52081	4.78031	3.81936e-06	0.000126647	4.05018	NOT
GNG7	-0.589922	2.0706	-4.77902	3.84094e-06	0.000127187	4.04489	NOT
GNG2	-0.780203	3.29029	-4.77808	3.8568e-06	0.000127504	4.04102	NOT
IMP4	0.27827	5.99214	4.77756	3.86549e-06	0.000127504	4.0389	NOT
NDUFB3	0.356646	6.26425	4.7775	3.86651e-06	0.000127504	4.03866	NOT
C17orf107	-0.38132	1.4379	-4.77683	3.87788e-06	0.000127703	4.0359	NOT
CTNNBL1	0.350885	5.61226	4.77608	3.89059e-06	0.000127872	4.03283	NOT
PRELID2	0.568152	3.14741	4.7759	3.89368e-06	0.000127872	4.03208	NOT
CHMP1A	0.374915	6.13261	4.77377	3.93002e-06	0.000128888	4.02336	NOT
MACC1	0.676444	2.85798	4.77299	3.94342e-06	0.000129151	4.02016	NOT
SAC3D1	0.424529	3.22132	4.77167	3.96626e-06	0.000129722	4.01473	NOT
IQGAP3	0.695662	2.45154	4.77087	3.98011e-06	0.000129997	4.01146	NOT
JRK	0.607112	2.58013	4.76809	4.02882e-06	0.000131232	4.00004	NOT
RGAG4	-0.650648	1.99022	-4.76808	4.0289e-06	0.000131232	4.00002	NOT
DPH6-AS1	-0.223124	0.329619	-4.76707	4.04682e-06	0.000131533	3.99585	NOT
NDUFA12	0.353507	6.42135	4.76694	4.04912e-06	0.000131533	3.99532	NOT
SYTL1	0.680755	4.85893	4.76447	4.09287e-06	0.000132774	3.98523	NOT
ARMC10	0.374158	4.88452	4.7638	4.105e-06	0.000132988	3.98245	NOT
MRGBP	0.371701	3.43883	4.76259	4.1266e-06	0.000133507	3.97752	NOT
CAMK2N1	0.641488	6.17901	4.7622	4.13373e-06	0.000133557	3.9759	NOT
EBF1	-0.50405	1.73584	-4.76023	4.16939e-06	0.000134429	3.96783	NOT
RP11-465B22.3	0.667369	2.04902	4.76009	4.17196e-06	0.000134429	3.96725	NOT
CACNA2D1	-0.550159	1.83217	-4.75899	4.19189e-06	0.00013489	3.96278	NOT
SCN3B	-0.516121	0.811054	-4.75807	4.20886e-06	0.000135254	3.95899	NOT
PPDPF	0.632924	8.95037	4.7559	4.2489e-06	0.000136358	3.9501	NOT
KNTC1	0.49294	2.99843	4.75393	4.28545e-06	0.000137315	3.94206	NOT
RHBDF1	0.648162	4.99528	4.75367	4.29021e-06	0.000137315	3.94101	NOT
TIMM23	0.299467	5.5144	4.7531	4.30101e-06	0.000137477	3.93865	NOT
NUDT8	0.623891	3.66115	4.74933	4.37219e-06	0.000139188	3.92324	NOT
CGNL1	-0.498607	2.40215	-4.74917	4.37514e-06	0.000139188	3.92261	NOT
CENPN	0.49918	3.09586	4.74871	4.38391e-06	0.000139188	3.92073	NOT
RET	-0.420622	0.732517	-4.74857	4.38667e-06	0.000139188	3.92014	NOT
AP000695.4	0.514575	1.51982	4.74849	4.3881e-06	0.000139188	3.91983	NOT
FANCI	0.492881	2.84789	4.74817	4.39426e-06	0.000139188	3.91852	NOT
GTSE1	0.48623	1.86856	4.74812	4.39522e-06	0.000139188	3.91831	NOT
H2AFX	0.531336	4.57568	4.74659	4.42462e-06	0.000139934	3.91205	NOT
CPEB1	-0.434333	1.12038	-4.74469	4.46141e-06	0.000140911	3.90428	NOT
TKT	0.399154	7.17343	4.74357	4.4831e-06	0.00014141	3.89972	NOT
RP11-783K16.13	0.391477	1.5165	4.74288	4.4966e-06	0.000141649	3.8969	NOT
C19orf48	0.419834	4.91708	4.74113	4.53096e-06	0.000142374	3.88976	NOT
ATP5C1	0.295801	7.65501	4.7411	4.53151e-06	0.000142374	3.88964	NOT
EPM2A	-0.331206	1.38532	-4.73645	4.62419e-06	0.000145095	3.87064	NOT
SPAG4	0.676973	3.94099	4.73562	4.64091e-06	0.000145308	3.86725	NOT
COASY	0.317479	5.53642	4.73533	4.64669e-06	0.000145308	3.86608	NOT
ZNF695	0.312996	0.543246	4.73521	4.64918e-06	0.000145308	3.86558	NOT
MVP	0.510328	7.51949	4.73433	4.6669e-06	0.000145672	3.86201	NOT
MRPS15	0.301842	5.89019	4.73115	4.7318e-06	0.000147505	3.84905	NOT
TLDC1	0.487166	3.19488	4.73052	4.74476e-06	0.000147717	3.84648	NOT
NAP1L5	-0.563063	2.05933	-4.72824	4.79191e-06	0.000148991	3.8372	NOT
AC018816.3	0.491682	1.76282	4.72746	4.80827e-06	0.000149179	3.834	NOT
DPP3	0.380773	5.24912	4.72736	4.81041e-06	0.000149179	3.83358	NOT
TMEM223	0.309182	4.19058	4.72695	4.81899e-06	0.000149252	3.83191	NOT
RP11-848G14.5	-0.366641	0.86887	-4.7259	4.841e-06	0.00014974	3.82763	NOT
SOCS2-AS1	-0.405307	1.06265	-4.72327	4.89642e-06	0.000151258	3.81695	NOT
RP11-357K9.2	0.296017	0.512736	4.72153	4.93357e-06	0.000152179	3.80986	NOT
NCALD	-0.592226	3.33886	-4.72123	4.94002e-06	0.000152179	3.80863	NOT
TMEM141	0.520482	6.86415	4.72098	4.9453e-06	0.000152179	3.80763	NOT
MCTS1	0.274373	5.38924	4.71841	5.00074e-06	0.000153688	3.79717	NOT
EFNA4	0.671192	3.97667	4.71682	5.03533e-06	0.000154553	3.7907	NOT
S100A13	0.514953	7.61607	4.71627	5.04732e-06	0.000154722	3.78847	NOT
TNRC6C	-0.372877	1.90552	-4.71521	5.07059e-06	0.000155236	3.78415	NOT
RP11-6F2.5	0.144796	0.244967	4.71334	5.1118e-06	0.000156242	3.77655	NOT
RAB3C	-0.699417	1.68721	-4.71313	5.11648e-06	0.000156242	3.77569	NOT
RPL8	0.360233	11.4497	4.71138	5.15531e-06	0.000157103	3.7686	NOT
ZNF660	-0.227972	0.643174	-4.711	5.16388e-06	0.000157103	3.76704	NOT
NUDT1	0.428253	4.89166	4.71098	5.16436e-06	0.000157103	3.76695	NOT
MTUS2	-0.490532	0.858687	-4.70973	5.19245e-06	0.000157469	3.76186	NOT
SUMO1	0.357758	6.63447	4.70959	5.19556e-06	0.000157469	3.7613	NOT
EEF1D	0.310499	9.62161	4.70956	5.19614e-06	0.000157469	3.7612	NOT
ETHE1	0.576721	6.10588	4.70857	5.21846e-06	0.000157946	3.75718	NOT
MRPS6	0.444067	5.20166	4.70819	5.22713e-06	0.000158009	3.75562	NOT
SLCO4A1	0.935041	3.88433	4.70599	5.27719e-06	0.00015932	3.74668	NOT
RP11-345J4.3	0.494565	1.16426	4.7055	5.28838e-06	0.000159457	3.74469	NOT
SLC26A11	-0.528512	2.81007	-4.70415	5.31931e-06	0.000160188	3.73922	NOT
SALL2	-0.58688	2.06126	-4.70324	5.34034e-06	0.000160619	3.73552	NOT
SEMA3G	-0.584534	2.13362	-4.70221	5.36412e-06	0.000160736	3.73135	NOT
MRPS12	0.431731	5.24401	4.70219	5.36456e-06	0.000160736	3.73127	NOT
MPP2	-0.601536	1.34475	-4.70215	5.36555e-06	0.000160736	3.7311	NOT
RP11-667K14.3	-0.312887	0.562975	-4.70177	5.37436e-06	0.000160736	3.72956	NOT
ZFYVE21	0.368307	5.41825	4.70162	5.37779e-06	0.000160736	3.72896	NOT
NFE2L3	0.604539	4.30514	4.70128	5.38578e-06	0.000160774	3.72757	NOT
FAM13C	-0.521044	1.6151	-4.70043	5.40558e-06	0.000161164	3.72412	NOT
LMO7	0.673234	6.46628	4.69952	5.42691e-06	0.000161599	3.72043	NOT
NSUN5	0.452015	4.47861	4.69807	5.461e-06	0.000162412	3.71455	NOT
GNAO1	-0.799832	2.16536	-4.6963	5.50296e-06	0.000163457	3.70737	NOT
GPX1	0.459154	8.44776	4.69601	5.50986e-06	0.000163459	3.7062	NOT
LSR	0.687901	7.51931	4.68953	5.66619e-06	0.000167889	3.67995	NOT
MFSD2B	0.189208	0.433804	4.6889	5.68153e-06	0.000168135	3.67742	NOT
TAF10	0.324654	7.27713	4.68796	5.70452e-06	0.000168607	3.67363	NOT
RP11-23J9.4	-0.151636	0.444092	-4.68612	5.75006e-06	0.000169744	3.66617	NOT
BATF	0.781064	4.19147	4.68519	5.77325e-06	0.000170219	3.6624	NOT
EPB41L3	-0.728551	3.56564	-4.68418	5.79832e-06	0.000170747	3.65833	NOT
RASSF8-AS1	-0.404194	1.76849	-4.68291	5.83025e-06	0.000171268	3.65318	NOT
S100A4	1.1092	8.52268	4.6828	5.83298e-06	0.000171268	3.65274	UP
TUB	-0.43377	1.19517	-4.68262	5.83745e-06	0.000171268	3.65202	NOT
MAN1C1	-0.637097	3.38946	-4.68226	5.84666e-06	0.000171328	3.65054	NOT
LDHA	0.668628	8.99856	4.68094	5.87999e-06	0.000172076	3.64521	NOT
MAP6	-0.769131	2.64573	-4.68068	5.88657e-06	0.000172076	3.64416	NOT
ART4	-0.616035	1.49825	-4.67973	5.91066e-06	0.00017257	3.64033	NOT
MYL12B	0.45162	9.04957	4.6775	5.96779e-06	0.000174025	3.63131	NOT
EIF4EBP1	0.445091	5.95822	4.67552	6.01905e-06	0.000175307	3.62329	NOT
WDR74	0.328618	5.1022	4.67414	6.05468e-06	0.00017598	3.61776	NOT
DNAAF3	0.481747	1.81019	4.67406	6.05687e-06	0.00017598	3.61742	NOT
ATP1B2	-0.529105	1.17469	-4.67188	6.114e-06	0.000177425	3.60861	NOT
AC124789.1	0.859758	1.86949	4.67078	6.14302e-06	0.000178051	3.60417	NOT
CTD-2647L4.5	1.11057	2.35404	4.67005	6.16224e-06	0.000178392	3.60124	UP
CABP4	0.576677	1.94569	4.66548	6.28461e-06	0.000181126	3.5828	NOT
C15orf48	0.930854	6.54818	4.66518	6.29274e-06	0.000181126	3.58159	NOT
MPZ	-0.4971	1.38297	-4.66479	6.30336e-06	0.000181126	3.58001	NOT
TPI1	0.478508	8.93115	4.66451	6.31107e-06	0.000181126	3.57886	NOT
CKS1BP3	0.689599	2.62213	4.66448	6.31172e-06	0.000181126	3.57877	NOT
MDFI	0.684872	4.6923	4.66424	6.31844e-06	0.000181126	3.57777	NOT
AC005339.2	0.558533	2.72868	4.66423	6.31861e-06	0.000181126	3.57774	NOT
FGFBP1	1.15369	2.66448	4.66422	6.31888e-06	0.000181126	3.5777	UP
CRLS1	0.364956	5.46527	4.66384	6.32916e-06	0.000181126	3.57618	NOT
ENO1	0.528301	9.33122	4.66372	6.33233e-06	0.000181126	3.57571	NOT
C8orf31	0.859417	2.25289	4.66307	6.3501e-06	0.000181367	3.57308	NOT
GCSH	0.386212	4.11755	4.66279	6.3579e-06	0.000181367	3.57193	NOT
TRIM16	0.656412	4.74131	4.66258	6.36348e-06	0.000181367	3.57111	NOT
AC007283.5	0.533659	2.57564	4.65976	6.44115e-06	0.000183146	3.55973	NOT
RPN1	0.308784	7.43106	4.65953	6.44753e-06	0.000183146	3.55881	NOT
CD302	-0.649742	3.00704	-4.65948	6.44884e-06	0.000183146	3.55862	NOT
KCNK3	-0.795345	1.6565	-4.65588	6.54955e-06	0.000185785	3.54409	NOT
SYNE1	-0.553834	3.88568	-4.65193	6.66152e-06	0.000188738	3.52819	NOT
AATF	0.307897	5.24876	4.65145	6.67519e-06	0.000188902	3.52627	NOT
EFNB2	0.59404	4.54507	4.65076	6.69492e-06	0.00018917	3.52351	NOT
GPR155	-0.395777	1.48794	-4.65057	6.70048e-06	0.00018917	3.52273	NOT
ABCA9	-0.466699	1.20746	-4.65011	6.71376e-06	0.000189322	3.52087	NOT
CNKSR3	-0.420417	3.06082	-4.64891	6.74842e-06	0.000190075	3.51604	NOT
TP53I3	0.545402	5.42247	4.64734	6.79391e-06	0.000191094	3.50975	NOT
SCML2	-0.270075	0.526948	-4.64705	6.80237e-06	0.000191094	3.50858	NOT
CFL1	0.423306	10.0294	4.64678	6.81029e-06	0.000191094	3.50749	NOT
NMB	0.507446	3.46549	4.64657	6.81653e-06	0.000191094	3.50663	NOT
DIAPH1	0.401616	5.91793	4.6437	6.90087e-06	0.000193232	3.4951	NOT
RASA4B	-0.590148	3.81273	-4.64314	6.91745e-06	0.00019347	3.49285	NOT
RAB25	0.80299	7.05421	4.64272	6.92992e-06	0.000193593	3.49117	NOT
BOLA2B	0.446656	6.74662	4.63999	7.01145e-06	0.000195642	3.4802	NOT
REV3L	-0.38412	2.55094	-4.63921	7.03489e-06	0.000196068	3.47707	NOT
DMGDH	-0.308526	0.735896	-4.63871	7.04995e-06	0.000196259	3.47507	NOT
RP11-890B15.2	0.197928	0.237802	4.63786	7.07566e-06	0.000196746	3.47166	NOT
XCR1	-0.344908	0.4855	-4.6364	7.12017e-06	0.000197754	3.46578	NOT
WDHD1	0.373033	1.81652	4.63529	7.15398e-06	0.000198463	3.46134	NOT
COX6B2	1.0227	2.41833	4.63359	7.20626e-06	0.000199624	3.45452	UP
ZNF853	-0.460725	2.20693	-4.63339	7.21253e-06	0.000199624	3.4537	NOT
RNF149	0.40255	5.57918	4.6293	7.33962e-06	0.000202789	3.43733	NOT
ZDHHC12	0.461749	5.53551	4.62917	7.34381e-06	0.000202789	3.43679	NOT
TDRD6	-0.217013	0.405299	-4.62815	7.37603e-06	0.000203444	3.43269	NOT
EMC8	0.304555	4.31282	4.62752	7.39579e-06	0.000203754	3.43018	NOT
KCNN3	-0.362735	0.947188	-4.6272	7.40596e-06	0.0002038	3.4289	NOT
FMN2	-0.747681	1.20979	-4.62468	7.48628e-06	0.000205774	3.41879	NOT
ADAP1	0.874818	5.33595	4.62413	7.50384e-06	0.00020602	3.41659	NOT
KIF15	0.410782	1.56666	4.62373	7.51675e-06	0.000206138	3.41498	NOT
SDCBP2	0.904733	5.98762	4.62225	7.56444e-06	0.000207053	3.40905	NOT
MRPL47	0.309035	5.0934	4.62196	7.57357e-06	0.000207053	3.40792	NOT
ABCA8	-0.757499	2.01338	-4.62189	7.57608e-06	0.000207053	3.40761	NOT
LRRC8A	0.656395	5.56052	4.62071	7.61429e-06	0.00020786	3.4029	NOT
ST18	-0.691621	1.03454	-4.61987	7.64169e-06	0.000208371	3.39953	NOT
ZNF593	0.417379	3.70055	4.61776	7.71083e-06	0.000210017	3.39109	NOT
PPIH	0.370107	5.0467	4.6159	7.77221e-06	0.000211252	3.38366	NOT
CRHBP	-0.284905	0.461724	-4.61585	7.77381e-06	0.000211252	3.38347	NOT
PSMA3	0.330944	6.54798	4.61455	7.81706e-06	0.000212186	3.37827	NOT
OLFM2	-0.633325	3.3721	-4.61245	7.88761e-06	0.000213859	3.36985	NOT
CBX3	0.379508	6.62084	4.6106	7.95003e-06	0.000215227	3.36247	NOT
TPRKB	0.258268	4.81123	4.61042	7.95605e-06	0.000215227	3.36176	NOT
FGFR1	-0.586796	5.17312	-4.60742	8.05846e-06	0.000217751	3.34978	NOT
NOG	0.485956	1.09606	4.6064	8.0939e-06	0.000218211	3.34567	NOT
MTX1	0.321927	5.58918	4.6061	8.10403e-06	0.000218211	3.34449	NOT
HSPA4	0.322902	5.95792	4.60567	8.119e-06	0.000218211	3.34277	NOT
TGFBI	0.901953	7.42818	4.60562	8.12068e-06	0.000218211	3.34257	NOT
SNRPA1	0.39107	5.349	4.60561	8.12105e-06	0.000218211	3.34253	NOT
SERTAD3	0.500763	5.09286	4.60212	8.24262e-06	0.000221229	3.32861	NOT
VPS37B	0.464505	5.0838	4.60161	8.26053e-06	0.000221333	3.32658	NOT
PYCRL	0.391956	3.17227	4.60131	8.27129e-06	0.000221333	3.32536	NOT
SORCS1	-0.379108	0.565945	-4.60123	8.27421e-06	0.000221333	3.32503	NOT
RP11-54H7.4	0.89899	1.08021	4.60045	8.30147e-06	0.000221814	3.32194	NOT
ANGEL1	-0.434703	3.23371	-4.59931	8.34211e-06	0.000222651	3.31737	NOT
RP11-1398P2.1	0.494732	2.50489	4.59875	8.36196e-06	0.000222933	3.31514	NOT
ADAMTSL3	-0.489849	1.26293	-4.5984	8.37438e-06	0.000223016	3.31375	NOT
HTATIP2	0.510691	5.9769	4.59804	8.38722e-06	0.000223109	3.31232	NOT
CDCA2	0.386521	1.28108	4.59752	8.4059e-06	0.00022331	3.31023	NOT
FAM129B	0.467569	6.94124	4.59731	8.41341e-06	0.00022331	3.3094	NOT
MGAT4B	0.491163	7.27652	4.59615	8.45508e-06	0.00022393	3.30477	NOT
CCNE1	0.49451	2.28207	4.59614	8.45549e-06	0.00022393	3.30472	NOT
EIF2S2	0.304938	5.64119	4.59431	8.52127e-06	0.000225423	3.29746	NOT
DZIP3	-0.508146	2.51423	-4.59394	8.53476e-06	0.000225531	3.29598	NOT
GFER	0.261514	4.88818	4.59329	8.55858e-06	0.000225911	3.29337	NOT
RP11-7K24.3	0.541654	1.6283	4.59237	8.59212e-06	0.000226512	3.28971	NOT
HSPE1	0.459672	7.31558	4.59214	8.60028e-06	0.000226512	3.28882	NOT
ERICH3	-0.241642	0.205891	-4.59157	8.6214e-06	0.000226819	3.28652	NOT
NLGN1	-0.32242	0.545569	-4.5908	8.64967e-06	0.000227313	3.28346	NOT
DBNDD2	0.420775	6.16743	4.59026	8.66939e-06	0.000227497	3.28132	NOT
PLCB3	0.581523	4.34555	4.58993	8.68171e-06	0.000227497	3.27999	NOT
H2AFZ	0.373442	7.3668	4.58983	8.68519e-06	0.000227497	3.27962	NOT
HSD17B8	0.365537	4.23937	4.58953	8.69638e-06	0.000227541	3.27841	NOT
PORCN	0.41838	3.50386	4.58841	8.73789e-06	0.000228378	3.27395	NOT
KDR	-0.534421	2.63122	-4.58528	8.85491e-06	0.000231184	3.26149	NOT
MRPL13	0.357671	5.05808	4.58479	8.87345e-06	0.000231415	3.25953	NOT
NBPF25P	-0.179028	0.590077	-4.58249	8.96059e-06	0.000233433	3.25038	NOT
AMPH	-0.587185	1.57989	-4.58145	9.0002e-06	0.000234174	3.24625	NOT
LRRC1	0.455886	3.76737	4.58123	9.00858e-06	0.000234174	3.24538	NOT
RP11-709D24.8	-0.0694681	0.0898627	-4.57983	9.06245e-06	0.000235319	3.2398	NOT
UNC79	-0.495674	0.542088	-4.57948	9.07565e-06	0.000235406	3.23843	NOT
LINC00941	0.73161	1.87717	4.57884	9.10065e-06	0.0002358	3.23586	NOT
OCEL1	0.381711	4.73662	4.5779	9.13694e-06	0.000236266	3.23213	NOT
GAR1	0.301893	4.3852	4.57786	9.13839e-06	0.000236266	3.23198	NOT
CLSTN2	-0.483254	1.23748	-4.5772	9.16393e-06	0.000236671	3.22937	NOT
PROSER2	0.590465	3.06167	4.57658	9.18814e-06	0.00023704	3.2269	NOT
CHCHD1	0.299968	5.51336	4.57587	9.21614e-06	0.000237506	3.22405	NOT
VTI1B	0.267102	6.43721	4.57457	9.26682e-06	0.000238556	3.21891	NOT
SPINT2	0.589084	9.23289	4.56993	9.45126e-06	0.000243042	3.20046	NOT
TMEM72	-0.264503	0.345397	-4.56868	9.50146e-06	0.000244071	3.1955	NOT
ZNF542P	-0.497842	2.10631	-4.5654	9.63444e-06	0.000247041	3.18249	NOT
RP11-750H9.5	-0.494605	1.32926	-4.56514	9.64506e-06	0.000247041	3.18145	NOT
DVL1	0.508083	5.28818	4.56486	9.65645e-06	0.000247041	3.18035	NOT
PPP1R3G	0.319688	0.779086	4.56481	9.65836e-06	0.000247041	3.18016	NOT
PLCD1	0.352956	3.61732	4.56426	9.68077e-06	0.00024735	3.17799	NOT
PAQR4	0.520112	3.97671	4.56258	9.75007e-06	0.000248856	3.17132	NOT
KCNJ5	-0.58797	1.15374	-4.5615	9.79466e-06	0.000249727	3.16704	NOT
NMRAL1	0.296248	5.43709	4.56067	9.82928e-06	0.000250344	3.16374	NOT
TSPYL4	-0.486653	3.38766	-4.56029	9.84493e-06	0.000250476	3.16225	NOT
NDUFB9	0.357482	7.69453	4.55927	9.88779e-06	0.000251299	3.15818	NOT
PSME2	0.405638	7.86234	4.55632	1.00116e-05	0.000254176	3.14653	NOT
ACSM5	-0.29934	0.714681	-4.55603	1.00243e-05	0.000254228	3.14535	NOT
RIMBP2	-0.762239	1.12518	-4.55497	1.0069e-05	0.000255093	3.14118	NOT
ARNTL2	0.599484	3.15989	4.5538	1.01189e-05	0.000256086	3.13655	NOT
HDHD2	-0.391976	3.87106	-4.5532	1.01446e-05	0.000256466	3.13418	NOT
RUNDC3B	-0.348401	0.772596	-4.55106	1.02369e-05	0.000258525	3.1257	NOT
KRT8P33	0.224919	0.804417	4.55037	1.02667e-05	0.000259004	3.12298	NOT
AUNIP	0.296501	0.832907	4.54957	1.03014e-05	0.000259607	3.11982	NOT
TCEB1	0.341832	6.05808	4.5461	1.04537e-05	0.000263168	3.10608	NOT
CSRNP3	-0.334167	0.813859	-4.54569	1.0472e-05	0.00026335	3.10445	NOT
HIST1H2BD	0.810563	4.48515	4.54454	1.05227e-05	0.000264348	3.09993	NOT
COMT	0.369535	7.14899	4.54371	1.056e-05	0.000265008	3.09661	NOT
PABPC1	0.446666	9.87775	4.54289	1.05962e-05	0.000265638	3.09341	NOT
FADD	0.364281	4.07288	4.5426	1.06096e-05	0.000265694	3.09223	NOT
ZBED3	-0.372227	1.8947	-4.5411	1.06769e-05	0.0002671	3.08632	NOT
MXD3	0.599891	2.88076	4.53886	1.07784e-05	0.000269359	3.07746	NOT
LPCAT4	0.772705	6.42926	4.53719	1.08544e-05	0.000270975	3.07088	NOT
ARHGAP27	0.670512	4.88729	4.53634	1.08936e-05	0.00027167	3.06751	NOT
UQCRQ	0.291941	8.18983	4.53558	1.09283e-05	0.000272252	3.06453	NOT
AFAP1L2	0.593492	3.70776	4.53492	1.09587e-05	0.000272726	3.06193	NOT
PABPC5	-0.242616	0.609263	-4.53396	1.10033e-05	0.000273552	3.05813	NOT
TRAIP	0.354764	1.69802	4.53313	1.10417e-05	0.000274221	3.05487	NOT
RP11-572M11.4	-0.188446	0.454378	-4.53114	1.11347e-05	0.000276244	3.04703	NOT
AVPI1	0.523811	4.14934	4.53017	1.11802e-05	0.000277086	3.04321	NOT
PTTG1IP	0.439102	7.6618	4.52924	1.12241e-05	0.000277653	3.03954	NOT
PHB	0.306605	6.92023	4.5292	1.12263e-05	0.000277653	3.03936	NOT
ARHGEF5	0.500821	4.00121	4.52682	1.13392e-05	0.000280156	3.03	NOT
SASH1	-0.44832	2.34214	-4.52071	1.16346e-05	0.000287158	3.00593	NOT
GNG5	0.36302	7.29683	4.51894	1.17216e-05	0.000289007	2.99896	NOT
IL1R2	1.04915	3.80288	4.51832	1.17525e-05	0.000289472	2.9965	UP
COX6B1	0.343501	8.4144	4.51463	1.19359e-05	0.000293686	2.98201	NOT
OAS1	0.767504	5.56731	4.51403	1.19662e-05	0.000293869	2.97964	NOT
ITPR1	-0.509359	2.81	-4.514	1.19678e-05	0.000293869	2.97951	NOT
CD9	0.640413	7.90624	4.51313	1.20117e-05	0.000294457	2.97609	NOT
PRLR	-0.518416	0.742879	-4.51303	1.20164e-05	0.000294457	2.97572	NOT
PDZD11	0.323015	5.455	4.51206	1.20656e-05	0.000295359	2.9719	NOT
NDC80	0.509322	2.48909	4.51163	1.20873e-05	0.000295589	2.97022	NOT
AREG	1.00595	4.63139	4.51082	1.21288e-05	0.000296302	2.96701	UP
CHCHD5	0.280484	5.36592	4.50875	1.22346e-05	0.000298582	2.95889	NOT
COX6C	0.359828	8.14646	4.50595	1.23793e-05	0.000301805	2.94789	NOT
LILRA1	-0.264475	0.609767	-4.50284	1.25418e-05	0.000305456	2.93569	NOT
LRRC2	-0.242217	0.453992	-4.50207	1.25823e-05	0.000306131	2.93268	NOT
SCN4A	-0.109678	0.140899	-4.4972	1.28419e-05	0.00031213	2.91358	NOT
RGS7BP	-0.303094	0.555593	-4.49491	1.29658e-05	0.000314821	2.9046	NOT
PRR13	0.401484	7.88458	4.49418	1.30054e-05	0.000315283	2.90175	NOT
ANXA1	0.834515	7.86289	4.49408	1.30111e-05	0.000315283	2.90133	NOT
C1orf53	0.401445	2.38207	4.49381	1.30259e-05	0.000315321	2.90027	NOT
GPM6B	-0.519115	1.44533	-4.49334	1.30516e-05	0.000315624	2.89843	NOT
DSG3	0.918726	1.41418	4.49184	1.31339e-05	0.00031689	2.89255	NOT
DOPEY1	-0.40498	2.49891	-4.4918	1.31357e-05	0.00031689	2.89242	NOT
TMBIM1	0.551801	7.91409	4.49166	1.31436e-05	0.00031689	2.89186	NOT
SEMA6D	-0.410822	1.22792	-4.49129	1.31641e-05	0.000316962	2.8904	NOT
PEG3	-0.516352	1.07818	-4.49111	1.31739e-05	0.000316962	2.88971	NOT
KIF5C	-0.690977	1.31891	-4.49088	1.31863e-05	0.000316962	2.88882	NOT
HMGN1	0.316279	7.16398	4.49061	1.32013e-05	0.000317004	2.88776	NOT
DHRS9	1.47299	4.09629	4.4899	1.32409e-05	0.000317524	2.88497	UP
STXBP2	0.419446	6.3528	4.48974	1.32495e-05	0.000317524	2.88436	NOT
BAK1	0.453687	4.68639	4.48448	1.35446e-05	0.000324272	2.86376	NOT
OTUD7A	-0.184167	0.451625	-4.48369	1.35892e-05	0.000325014	2.86068	NOT
COMMD7	0.279304	5.72989	4.48171	1.37024e-05	0.000327395	2.85293	NOT
SHB	0.514667	4.53275	4.48133	1.37244e-05	0.000327593	2.85143	NOT
MYCBP	0.359541	4.10512	4.48102	1.37423e-05	0.000327693	2.85021	NOT
SEC14L2	0.60488	4.36758	4.47932	1.38402e-05	0.000329545	2.84358	NOT
APOL1	0.797156	6.96518	4.47908	1.38541e-05	0.000329545	2.84263	NOT
FAM24B	0.388989	2.50534	4.47895	1.38612e-05	0.000329545	2.84215	NOT
SPRR1B	1.51618	2.95766	4.4781	1.39106e-05	0.000330391	2.83883	UP
PNMAL1	-0.712719	2.34512	-4.47583	1.40432e-05	0.00033321	2.82996	NOT
KIF14	0.283274	0.834421	4.47554	1.40607e-05	0.000333293	2.8288	NOT
PHACTR1	-0.502102	1.7526	-4.47508	1.40877e-05	0.000333604	2.827	NOT
PARK2	-0.248429	0.84334	-4.47422	1.41382e-05	0.00033447	2.82365	NOT
RP13-890H12.2	0.371439	0.869271	4.47215	1.4261e-05	0.000337041	2.81557	NOT
MND1	0.426476	1.93706	4.47152	1.42984e-05	0.000337591	2.81312	NOT
P2RY13	-0.497943	1.27417	-4.47061	1.43527e-05	0.000338539	2.80958	NOT
FGF14-AS2	-0.462008	1.55464	-4.46988	1.43965e-05	0.000339238	2.80673	NOT
PDZD4	-0.623502	1.83922	-4.46938	1.44266e-05	0.000339395	2.80478	NOT
AC011558.5	0.944148	6.45593	4.4693	1.44315e-05	0.000339395	2.80446	NOT
PSMD14	0.365189	5.11968	4.46785	1.4519e-05	0.000341118	2.79881	NOT
PACSIN3	0.621981	3.62194	4.46732	1.45516e-05	0.000341548	2.79671	NOT
LRRN3	-0.390252	0.654045	-4.46648	1.46021e-05	0.00034234	2.79347	NOT
NOL4	-0.741305	1.09047	-4.46629	1.46139e-05	0.00034234	2.79272	NOT
TRIM7	0.746033	2.79875	4.46386	1.47628e-05	0.00034549	2.78324	NOT
RP11-815I9.4	-0.201753	0.744418	-4.46351	1.47842e-05	0.000345652	2.78189	NOT
TMX4	-0.509216	3.90347	-4.46252	1.48457e-05	0.000346753	2.77801	NOT
HEBP2	0.397531	5.37029	4.46114	1.49312e-05	0.00034841	2.77264	NOT
B4GALT4	0.462564	5.21074	4.46023	1.4988e-05	0.000349394	2.76909	NOT
ATP5G1P4	0.410307	0.911253	4.4579	1.51339e-05	0.000352451	2.76004	NOT
USMG5	0.30509	8.02302	4.45633	1.52334e-05	0.000354424	2.75392	NOT
PSMC3	0.28389	6.68426	4.45466	1.53397e-05	0.000356551	2.74742	NOT
SART1	0.33312	5.91966	4.45302	1.54449e-05	0.000358554	2.74103	NOT
JMJD7	0.299453	3.03493	4.45285	1.54558e-05	0.000358554	2.74037	NOT
ARL15	-0.469643	3.6792	-4.45156	1.55388e-05	0.00036013	2.73536	NOT
TMOD2	-0.438201	1.76205	-4.45116	1.55648e-05	0.000360385	2.7338	NOT
CHMP4C	0.573064	4.03248	4.45026	1.56231e-05	0.000361383	2.73031	NOT
MAGEE1	-0.432129	1.22311	-4.44796	1.57735e-05	0.000364511	2.72135	NOT
RP11-932O9.10	0.201917	0.439003	4.4474	1.58103e-05	0.000365009	2.71918	NOT
STARD13	-0.385017	2.66544	-4.44658	1.58643e-05	0.000365903	2.71599	NOT
ZNF582-AS1	-0.360482	1.36466	-4.4445	1.60019e-05	0.00036872	2.70792	NOT
NME1	0.386451	6.303	4.44383	1.60467e-05	0.000369397	2.70531	NOT
CAMKK1	-0.380097	2.30796	-4.4431	1.60955e-05	0.00037002	2.70247	NOT
YWHAZ	0.49756	8.51424	4.4426	1.6129e-05	0.00037002	2.70053	NOT
RP11-96D1.11	0.359516	3.50463	4.44254	1.61331e-05	0.00037002	2.70029	NOT
HSF1	0.372829	5.94517	4.44243	1.61404e-05	0.00037002	2.69987	NOT
RASA4	-0.556999	4.58379	-4.44206	1.61649e-05	0.00037002	2.69845	NOT
MAN1A1	-0.633686	4.55825	-4.44204	1.61665e-05	0.00037002	2.69836	NOT
SLC50A1	0.465383	5.99211	4.44167	1.61911e-05	0.00037023	2.69694	NOT
GRIA2	-0.515514	0.593687	-4.44048	1.62713e-05	0.00037171	2.69232	NOT
NUDT22	0.319341	5.60786	4.44	1.6304e-05	0.000372102	2.69044	NOT
HSBP1	0.339484	6.46069	4.439	1.63722e-05	0.000373214	2.68655	NOT
SLC8A1	-0.592593	1.44404	-4.43865	1.6396e-05	0.000373214	2.68519	NOT
SNTG2	-0.319032	0.562207	-4.43859	1.63995e-05	0.000373214	2.68499	NOT
KIF20B	0.345225	1.56376	4.43636	1.65523e-05	0.000375965	2.67632	NOT
TRIP13	0.520511	2.09311	4.43632	1.65549e-05	0.000375965	2.67617	NOT
FERMT1	0.767418	3.94922	4.43614	1.65675e-05	0.000375965	2.67546	NOT
CENPI	0.312129	1.05904	4.4359	1.65839e-05	0.000375981	2.67454	NOT
CDH1	0.591297	6.65798	4.43446	1.66832e-05	0.000377873	2.66896	NOT
ABHD17C	0.757799	5.03615	4.43327	1.67664e-05	0.000379046	2.66431	NOT
NOVA1	-0.602432	1.2601	-4.43326	1.67666e-05	0.000379046	2.6643	NOT
UBR4	0.349886	6.44095	4.43182	1.68673e-05	0.000380907	2.65871	NOT
SYNGR1	-0.451364	3.50363	-4.43163	1.68808e-05	0.000380907	2.65796	NOT
ERCC6L	0.240495	0.689099	4.42954	1.70278e-05	0.000383864	2.64986	NOT
GRB7	0.686017	4.68946	4.42916	1.70543e-05	0.0003841	2.64841	NOT
TNNI2	1.06582	3.42822	4.42877	1.70817e-05	0.000384354	2.64691	UP
BZW2	0.412364	5.28289	4.42779	1.71514e-05	0.00038556	2.64311	NOT
SLC4A8	-0.468694	1.07456	-4.42598	1.72806e-05	0.000388099	2.6361	NOT
LYPD3	0.90557	2.90564	4.42434	1.73987e-05	0.000390386	2.62973	NOT
PPL	0.730634	4.79742	4.42267	1.75193e-05	0.000392725	2.62328	NOT
C9orf89	0.455389	5.28687	4.42241	1.75381e-05	0.000392778	2.62228	NOT
AC006116.27	-0.420222	0.743679	-4.42019	1.77002e-05	0.000396038	2.61368	NOT
HELLS	0.374679	2.16356	4.4193	1.77653e-05	0.000397123	2.61026	NOT
TFG	0.341183	6.20393	4.419	1.77879e-05	0.000397258	2.60907	NOT
EFR3B	-0.386392	0.666136	-4.41865	1.78137e-05	0.000397463	2.60771	NOT
RGL1	-0.522422	2.86611	-4.41817	1.78487e-05	0.000397873	2.60588	NOT
EZH2	0.411414	2.57589	4.41794	1.78662e-05	0.000397893	2.60497	NOT
ROMO1	0.385608	7.70271	4.41688	1.79443e-05	0.00039926	2.6009	NOT
POR	0.392487	6.38246	4.41623	1.79929e-05	0.000399971	2.59837	NOT
MKRN2OS	0.496366	2.0865	4.41524	1.80663e-05	0.000401229	2.59457	NOT
CACNB2	-0.516374	1.23794	-4.41494	1.80888e-05	0.000401356	2.5934	NOT
SCG2	-1.23264	4.21157	-4.41469	1.81079e-05	0.000401408	2.59242	DOWN
OR7E91P	0.436145	0.628083	4.41411	1.81513e-05	0.000401999	2.59018	NOT
EMCN	-0.610913	2.78469	-4.41373	1.81801e-05	0.000402127	2.5887	NOT
TLCD1	0.460405	3.95892	4.41359	1.81907e-05	0.000402127	2.58816	NOT
COA4	0.288617	5.84831	4.413	1.82345e-05	0.000402724	2.58591	NOT
SARNP	0.313141	6.07309	4.41076	1.84043e-05	0.000406099	2.57725	NOT
RP1-122P22.4	0.753755	1.68657	4.41001	1.84618e-05	0.000406992	2.57434	NOT
DNAJB11	0.264918	6.89356	4.40815	1.86042e-05	0.000409754	2.56717	NOT
NT5C	0.4236	5.65338	4.40735	1.86658e-05	0.000410734	2.56408	NOT
UNC80	-0.495949	0.528115	-4.40689	1.87017e-05	0.000411144	2.56229	NOT
MUC1	1.23101	9.24833	4.40637	1.87415e-05	0.000411642	2.5603	UP
PSMC1P5	0.822278	4.76916	4.4056	1.88015e-05	0.000412581	2.55732	NOT
HMGCLL1	-0.567843	0.952093	-4.4044	1.88947e-05	0.000414246	2.5527	NOT
ATP8B3	0.384276	1.21275	4.40301	1.90033e-05	0.000416247	2.54735	NOT
CLCF1	0.648134	3.6203	4.40144	1.91267e-05	0.000418567	2.5413	NOT
SHKBP1	0.437087	5.79773	4.40052	1.91999e-05	0.000419786	2.53773	NOT
SERPINB3	1.26201	1.99436	4.3998	1.92571e-05	0.000420651	2.53496	UP
NUP37	0.346423	4.116	4.3983	1.93766e-05	0.000422875	2.52918	NOT
TIMMDC1	0.288003	6.05252	4.39779	1.94171e-05	0.000423359	2.52723	NOT
MTMR7	-0.445132	0.829404	-4.39758	1.94341e-05	0.000423359	2.52642	NOT
ZNF471	-0.341833	1.0378	-4.39666	1.95079e-05	0.000424336	2.52288	NOT
BCL7C	0.342398	4.97871	4.39626	1.95406e-05	0.000424336	2.52131	NOT
CPSF3	0.287972	4.22918	4.39625	1.95411e-05	0.000424336	2.52129	NOT
PSMA5	0.359861	5.94658	4.39614	1.95498e-05	0.000424336	2.52087	NOT
TOP1MT	0.421913	4.23605	4.39584	1.95739e-05	0.000424474	2.51972	NOT
BCL2L15	0.935355	4.67933	4.39482	1.96566e-05	0.000425881	2.51579	NOT
SLC16A12	-0.644627	1.06376	-4.39438	1.96923e-05	0.000426268	2.51409	NOT
HSPB1	0.566556	9.81548	4.39358	1.97572e-05	0.000427287	2.51102	NOT
INA	-0.7647	1.23711	-4.39265	1.98338e-05	0.000428175	2.50741	NOT
CAND2	-0.430201	1.11779	-4.39264	1.9834e-05	0.000428175	2.5074	NOT
KIAA2022	-0.19474	0.2822	-4.39231	1.98613e-05	0.000428224	2.50611	NOT
CYP2U1	-0.438795	1.9838	-4.39218	1.9872e-05	0.000428224	2.50561	NOT
TJP3	0.921264	5.05311	4.39163	1.99171e-05	0.00042857	2.5035	NOT
AC004870.4	0.757408	1.51542	4.39155	1.99239e-05	0.00042857	2.50318	NOT
MRPL48	0.276253	4.98595	4.39112	1.99587e-05	0.000428934	2.50155	NOT
BHLHE22	-0.404523	1.01558	-4.38882	2.01491e-05	0.000432636	2.49269	NOT
A2M-AS1	-0.221809	0.818305	-4.38838	2.01857e-05	0.000433035	2.49099	NOT
NRROS	-0.464117	1.74785	-4.3877	2.02419e-05	0.000433851	2.48839	NOT
TUFM	0.257775	7.19881	4.38624	2.0364e-05	0.000436078	2.48278	NOT
ZNF582	-0.347276	1.39626	-4.38571	2.04083e-05	0.000436636	2.48075	NOT
AP2S1	0.3405	6.94721	4.38495	2.0473e-05	0.000437629	2.4778	NOT
LRCH2	-0.332158	0.966745	-4.3839	2.05615e-05	0.000439128	2.47377	NOT
SNRPE	0.320356	6.78877	4.38322	2.06194e-05	0.000439972	2.47115	NOT
ZNF480	0.385731	3.2692	4.38126	2.07862e-05	0.000443138	2.46362	NOT
ZNF132	-0.340832	1.38334	-4.37952	2.09356e-05	0.000445449	2.45694	NOT
SLC22A3	0.707998	2.8037	4.37936	2.09493e-05	0.000445449	2.45633	NOT
CELF3	-1.05053	1.80388	-4.37934	2.09505e-05	0.000445449	2.45628	DOWN
NIT2	0.294268	5.14696	4.37693	2.11594e-05	0.000449493	2.44702	NOT
TES	0.523658	5.46135	4.37609	2.12327e-05	0.000450649	2.44379	NOT
CD47	0.423275	6.4819	4.37536	2.12969e-05	0.00045134	2.44097	NOT
PCYT1B	-0.206194	0.464374	-4.37529	2.13029e-05	0.00045134	2.44071	NOT
HKDC1	0.829035	3.90696	4.37458	2.13648e-05	0.000452249	2.438	NOT
KCNT2	-0.282513	0.626364	-4.37353	2.14579e-05	0.000453507	2.43394	NOT
RUNX1T1	-0.439131	1.58298	-4.37348	2.14621e-05	0.000453507	2.43376	NOT
TMCC2	-0.395105	1.25223	-4.37326	2.14812e-05	0.000453511	2.43293	NOT
RP11-82L18.2	0.473272	1.25517	4.37304	2.15011e-05	0.000453531	2.43207	NOT
STK39	0.506767	4.83487	4.37267	2.15334e-05	0.000453813	2.43066	NOT
BTG2	-0.596902	5.63758	-4.37236	2.15608e-05	0.000453991	2.42948	NOT
LINC00271	-0.269537	0.524117	-4.37173	2.16168e-05	0.000454719	2.42706	NOT
NHSL2	-0.383038	1.2586	-4.37154	2.16334e-05	0.000454719	2.42634	NOT
FRMD5	0.441207	1.58691	4.37056	2.17209e-05	0.000456159	2.42257	NOT
RPL13AP20	0.409673	1.89268	4.36975	2.17929e-05	0.000457269	2.41949	NOT
MTHFD1	0.324462	4.95947	4.36937	2.18277e-05	0.000457497	2.418	NOT
LETM2	0.707526	3.2154	4.36921	2.1842e-05	0.000457497	2.41739	NOT
ZFP2	-0.244999	0.794464	-4.36812	2.19398e-05	0.000458685	2.41322	NOT
SLIRP	0.310774	7.04966	4.36809	2.19422e-05	0.000458685	2.41312	NOT
PSMA7	0.311966	7.63945	4.36794	2.19562e-05	0.000458685	2.41252	NOT
USP2	-0.565396	1.68244	-4.36746	2.19993e-05	0.000459186	2.41069	NOT
P2RY12	-0.375221	0.739419	-4.36686	2.20534e-05	0.000459913	2.4084	NOT
FGF9	-0.274369	0.559137	-4.36637	2.20979e-05	0.000460441	2.40651	NOT
NEGR1	-0.56126	1.86668	-4.36523	2.2202e-05	0.000462206	2.40213	NOT
TMEM258	0.233748	7.66854	4.36479	2.22415e-05	0.000462628	2.40047	NOT
CAPS	0.760024	5.29369	4.36312	2.23942e-05	0.000465378	2.39409	NOT
ANK2	-0.771968	2.19325	-4.36292	2.24126e-05	0.000465378	2.39332	NOT
TTC7A	0.432263	4.40855	4.36178	2.2518e-05	0.000466976	2.38894	NOT
NR2F6	0.43317	4.78604	4.36165	2.25299e-05	0.000466976	2.38845	NOT
TMC2	-0.0704439	0.0888079	-4.36098	2.25923e-05	0.000466976	2.38587	NOT
LINC00460	0.795735	1.62244	4.36096	2.25943e-05	0.000466976	2.38579	NOT
CTD-2555C10.3	0.318932	0.599492	4.36094	2.25958e-05	0.000466976	2.38573	NOT
KDM8	-0.304313	2.03017	-4.36082	2.26066e-05	0.000466976	2.38528	NOT
RRP9	0.332394	4.24797	4.35835	2.28373e-05	0.000471333	2.37581	NOT
AGTRAP	0.418064	5.88225	4.358	2.28698e-05	0.000471433	2.37448	NOT
MPDZ	-0.48644	2.51952	-4.35788	2.28815e-05	0.000471433	2.374	NOT
ASPA	-0.371973	0.858536	-4.35669	2.29926e-05	0.000472915	2.36948	NOT
GARS	0.346541	6.26524	4.35669	2.29929e-05	0.000472915	2.36947	NOT
RABEP1	-0.384383	3.72144	-4.35622	2.30374e-05	0.000473424	2.36767	NOT
ELAVL4	-0.614223	1.04567	-4.35576	2.30809e-05	0.000473756	2.36591	NOT
NOVA2	-0.409202	1.11331	-4.35563	2.30932e-05	0.000473756	2.36541	NOT
PCSK1	-1.07404	2.10893	-4.35215	2.34246e-05	0.000480145	2.35212	DOWN
BEX4	-0.652787	4.63558	-4.34882	2.37463e-05	0.000486322	2.33939	NOT
ZNF835	-0.302118	0.754943	-4.34763	2.38622e-05	0.000488277	2.33485	NOT
RP3-523K23.2	0.541567	2.36157	4.34606	2.40162e-05	0.000491009	2.32885	NOT
LINGO4	-0.187496	0.249396	-4.34438	2.41815e-05	0.000493966	2.32245	NOT
ZNF804A	-0.0824309	0.163077	-4.34236	2.43823e-05	0.000497643	2.31474	NOT
FANK1	0.452877	2.83662	4.34025	2.45935e-05	0.000501527	2.3067	NOT
DNPEP	0.322665	5.89962	4.33988	2.46302e-05	0.000501848	2.3053	NOT
CCM2L	-0.380554	1.67244	-4.33918	2.47014e-05	0.00050287	2.30261	NOT
ZNF667-AS1	-0.621157	3.43223	-4.33871	2.47486e-05	0.000503403	2.30083	NOT
EDNRB	-0.590769	2.36509	-4.33813	2.48077e-05	0.000504177	2.29861	NOT
SYNGR2	0.438375	7.8556	4.33702	2.49197e-05	0.000506024	2.2944	NOT
SLC29A4	-0.897285	2.83677	-4.3366	2.49628e-05	0.00050647	2.29279	NOT
PGM5P4-AS1	-0.341432	0.539674	-4.3362	2.50036e-05	0.000506867	2.29127	NOT
GALNT5	0.840413	3.1577	4.33581	2.50439e-05	0.000507255	2.28977	NOT
RFC2	0.301764	4.20101	4.33495	2.51323e-05	0.000508615	2.28648	NOT
PIPOX	-0.597097	1.24308	-4.33453	2.51745e-05	0.000508652	2.28492	NOT
IKZF4	-0.358282	1.78359	-4.33449	2.51788e-05	0.000508652	2.28476	NOT
TMEM208	0.270328	6.30438	4.33431	2.51978e-05	0.000508652	2.28405	NOT
SLIT2	-0.644431	2.44812	-4.33396	2.52337e-05	0.000508946	2.28273	NOT
CD99L2	-0.519049	4.22296	-4.33303	2.53291e-05	0.000510441	2.27921	NOT
CLGN	-0.63465	1.01002	-4.33206	2.54305e-05	0.00051165	2.27548	NOT
MRPL37	0.281219	5.64022	4.33204	2.54319e-05	0.00051165	2.27543	NOT
GDPD3	0.652192	3.12083	4.33087	2.55542e-05	0.00051368	2.27096	NOT
PKMP3	-0.251668	0.785158	-4.32944	2.57037e-05	0.00051615	2.26552	NOT
HRH1	0.502153	2.61787	4.32928	2.57202e-05	0.00051615	2.26492	NOT
MPZL2	0.805218	5.36776	4.32861	2.57907e-05	0.000517131	2.26237	NOT
RP11-661A12.8	0.219888	0.833574	4.3279	2.58653e-05	0.000517836	2.25967	NOT
MYOF	0.69322	5.63213	4.32787	2.58691e-05	0.000517836	2.25954	NOT
MRPL23	0.348539	6.37909	4.32748	2.59098e-05	0.000517984	2.25807	NOT
WIBG	0.259295	5.1618	4.32739	2.59198e-05	0.000517984	2.25771	NOT
CPTP	0.455701	4.13387	4.32716	2.59433e-05	0.000518023	2.25686	NOT
BEAN1-AS1	0.357813	0.837197	4.3256	2.61089e-05	0.000519951	2.25093	NOT
TYMS	0.480186	4.199	4.32552	2.61174e-05	0.000519951	2.25063	NOT
NELL2	-0.652192	1.37293	-4.32542	2.61286e-05	0.000519951	2.25023	NOT
AFF3	-0.453748	0.825401	-4.32529	2.61422e-05	0.000519951	2.24974	NOT
TEK	-0.529547	2.15003	-4.32523	2.61485e-05	0.000519951	2.24952	NOT
MBOAT7	0.422102	5.77645	4.32486	2.61882e-05	0.000520309	2.2481	NOT
C14orf166	0.253435	7.43488	4.32337	2.63478e-05	0.000522202	2.24244	NOT
ZNF429	-0.438191	2.31561	-4.32334	2.63507e-05	0.000522202	2.24233	NOT
HGF	-0.530067	1.82383	-4.32325	2.63606e-05	0.000522202	2.24199	NOT
LRR1	0.308781	2.9736	4.32316	2.63707e-05	0.000522202	2.24163	NOT
DIRAS1	-0.551779	1.12362	-4.32137	2.65633e-05	0.000525581	2.23484	NOT
RFX6	-0.714166	1.00121	-4.32078	2.66274e-05	0.000526413	2.2326	NOT
CACNA1A	-0.848088	1.73497	-4.31761	2.69736e-05	0.000532818	2.22055	NOT
DERA	0.358165	4.77686	4.31648	2.70977e-05	0.000534077	2.21627	NOT
DIAPH3	0.359054	1.25702	4.31648	2.70982e-05	0.000534077	2.21626	NOT
RP11-400N13.3	0.679001	1.67087	4.31642	2.71043e-05	0.000534077	2.21605	NOT
ZNF569	-0.320761	1.20219	-4.31555	2.72002e-05	0.000535527	2.21275	NOT
SYT4	-0.884104	1.3497	-4.31476	2.72881e-05	0.000536816	2.20974	NOT
SNRPD2	0.326798	8.20886	4.31073	2.77395e-05	0.00054507	2.19445	NOT
TNFRSF6B	1.32411	4.83877	4.31061	2.77532e-05	0.00054507	2.19399	UP
ARPC1A	0.398315	6.84135	4.30899	2.79364e-05	0.000548217	2.18786	NOT
PSME1	0.338806	7.97781	4.30737	2.81214e-05	0.000551396	2.1817	NOT
ASAP2	0.63171	3.80717	4.30705	2.81574e-05	0.000551649	2.18051	NOT
RPL36A	0.306633	10.5928	4.30578	2.83037e-05	0.000554063	2.17568	NOT
GIMAP6	-0.644412	2.78641	-4.30511	2.83805e-05	0.000555112	2.17316	NOT
KIF5A	-0.511478	0.949796	-4.30483	2.84127e-05	0.000555289	2.1721	NOT
TWF2	0.400368	5.74869	4.30333	2.85863e-05	0.000558226	2.16642	NOT
VAT1L	-0.56848	1.37596	-4.30209	2.87304e-05	0.000560582	2.16173	NOT
SCN7A	-0.664323	1.39559	-4.30163	2.87845e-05	0.000561181	2.15998	NOT
PSMB2	0.320115	5.82689	4.30092	2.88675e-05	0.000562341	2.1573	NOT
RIMBP3	-0.121721	0.29135	-4.29916	2.9075e-05	0.000565922	2.15062	NOT
COX5B	0.329392	7.44283	4.29854	2.91476e-05	0.000566874	2.1483	NOT
EFHD2	0.510009	6.46692	4.29792	2.92218e-05	0.000567856	2.14593	NOT
BEX1	-1.30205	3.76007	-4.29688	2.93447e-05	0.000569782	2.14202	DOWN
EML2	0.4213	5.36609	4.29638	2.94046e-05	0.000570483	2.14012	NOT
XDH	0.705014	2.26913	4.29613	2.9435e-05	0.00057061	2.13915	NOT
SIM2	0.656354	1.72739	4.29572	2.94836e-05	0.000571089	2.13762	NOT
KRT78	0.229591	0.270804	4.29381	2.97127e-05	0.000575062	2.1304	NOT
RP11-647K16.1	0.262458	0.833041	4.29328	2.97764e-05	0.000575499	2.12841	NOT
FHL2	0.70145	6.65772	4.29289	2.98244e-05	0.000575499	2.12691	NOT
MCM2	0.48106	3.29443	4.29275	2.98404e-05	0.000575499	2.12641	NOT
LINC00476	-0.351934	2.05307	-4.29268	2.98498e-05	0.000575499	2.12611	NOT
GFRA2	-0.281554	0.666144	-4.29263	2.98555e-05	0.000575499	2.12594	NOT
GRHL1	0.566948	2.18842	4.29078	3.00799e-05	0.000579359	2.11896	NOT
LRP3	-0.52273	3.4017	-4.29014	3.01585e-05	0.000580406	2.11652	NOT
AF186192.5	-0.3028	0.558252	-4.28886	3.03147e-05	0.000582944	2.11171	NOT
RBM8A	0.350832	6.86918	4.28823	3.03923e-05	0.000583429	2.10933	NOT
RP13-608F4.5	0.695102	4.16322	4.28816	3.04016e-05	0.000583429	2.10904	NOT
TTC22	0.477567	3.38215	4.28792	3.04314e-05	0.000583429	2.10813	NOT
GPR35	0.838326	4.12048	4.2875	3.04824e-05	0.000583429	2.10657	NOT
CRISPLD1	-0.601237	2.13082	-4.28724	3.05147e-05	0.000583429	2.10558	NOT
RP11-486A14.1	0.538746	1.15468	4.28712	3.05293e-05	0.000583429	2.10514	NOT
MAPK8IP1	-0.604063	2.78977	-4.2871	3.05321e-05	0.000583429	2.10505	NOT
ERN1	-0.39517	3.03644	-4.28708	3.05349e-05	0.000583429	2.10497	NOT
ADCY1	-0.53545	0.877128	-4.28499	3.07944e-05	0.000587918	2.09708	NOT
EXO1	0.373203	1.50789	4.28477	3.08222e-05	0.00058798	2.09624	NOT
FUT3	0.96979	5.116	4.28367	3.09591e-05	0.000589773	2.09211	NOT
ERGIC3	0.272011	7.94263	4.28362	3.09655e-05	0.000589773	2.09192	NOT
MIS18A	0.311922	2.64549	4.28258	3.10964e-05	0.00059148	2.08799	NOT
GRIK3	-0.297965	0.517682	-4.28245	3.11122e-05	0.00059148	2.08752	NOT
RUVBL1	0.349834	5.03212	4.28232	3.11295e-05	0.00059148	2.087	NOT
CCZ1B	0.411304	5.29118	4.28212	3.1154e-05	0.00059148	2.08627	NOT
CENPW	0.531933	3.75232	4.28132	3.12551e-05	0.00059293	2.08325	NOT
CHL1	-0.532081	1.24968	-4.28041	3.13708e-05	0.000594655	2.0798	NOT
OGDHL	-0.702677	1.38699	-4.27953	3.14828e-05	0.000596305	2.07648	NOT
SLC35F1	-0.239813	0.392177	-4.27896	3.15552e-05	0.00059714	2.07434	NOT
DDX10	0.282736	3.95434	4.27879	3.15768e-05	0.00059714	2.07371	NOT
ADGRV1	-0.472584	0.6589	-4.27749	3.17441e-05	0.00059983	2.06878	NOT
CADM1	-0.602729	3.53666	-4.27727	3.17725e-05	0.000599894	2.06795	NOT
DOCK10	-0.607659	2.81189	-4.27585	3.19545e-05	0.000602855	2.06263	NOT
PCDH10	-0.316446	0.427791	-4.27561	3.19855e-05	0.000602866	2.06172	NOT
GSTO2	0.470425	4.08875	4.27546	3.20055e-05	0.000602866	2.06114	NOT
PRELID1	0.25906	7.15875	4.2743	3.21561e-05	0.000605227	2.05677	NOT
LINC00936	-0.314312	0.673463	-4.27246	3.23965e-05	0.000609273	2.04983	NOT
TGFB2-OT1	0.71252	2.73816	4.27134	3.25434e-05	0.000611555	2.04562	NOT
C16orf13	0.38035	6.10398	4.27067	3.2631e-05	0.00061272	2.04311	NOT
CCDC64B	0.743958	4.19153	4.27048	3.26567e-05	0.000612722	2.04238	NOT
SIPA1	0.494347	5.49681	4.26877	3.28822e-05	0.000616181	2.03597	NOT
RBX1	0.327067	5.68762	4.2687	3.28925e-05	0.000616181	2.03568	NOT
RP11-736K20.4	-0.274194	0.722362	-4.26636	3.3204e-05	0.00062153	2.0269	NOT
FOXQ1	0.770517	3.40126	4.26425	3.34882e-05	0.00062636	2.01896	NOT
EPHX2	-0.54711	3.43181	-4.26404	3.35169e-05	0.000626407	2.01816	NOT
MAGEH1	-0.52521	4.33919	-4.2637	3.35623e-05	0.000626767	2.0169	NOT
KDM1A	0.33656	5.30351	4.26256	3.37175e-05	0.000629175	2.0126	NOT
ZNF491	-0.243448	0.648181	-4.26155	3.38549e-05	0.000631245	2.00882	NOT
RP13-514E23.1	-0.302681	0.377611	-4.26093	3.39393e-05	0.000632328	2.0065	NOT
TMC6	0.653242	5.37136	4.26028	3.40295e-05	0.000633514	2.00403	NOT
DMD	-0.484796	2.20196	-4.25977	3.40997e-05	0.000634329	2.00211	NOT
MZT2A	0.548569	6.41555	4.2574	3.44265e-05	0.000639478	1.99323	NOT
ERO1LB	-0.951094	3.21374	-4.25738	3.44299e-05	0.000639478	1.99313	NOT
NIFK	0.308625	5.30421	4.25693	3.44916e-05	0.00063999	1.99147	NOT
SNAP25	-0.959757	2.59301	-4.25679	3.4511e-05	0.00063999	1.99094	NOT
HNRNPA3	0.321717	7.52143	4.25635	3.45723e-05	0.000640632	1.98929	NOT
JAGN1	0.27222	4.81883	4.25585	3.46423e-05	0.000641433	1.9874	NOT
KIF1A	-0.913614	2.10088	-4.25548	3.46936e-05	0.000641542	1.98603	NOT
BLCAP	0.393656	5.77947	4.25542	3.47018e-05	0.000641542	1.98581	NOT
GIMAP8	-0.523583	2.15331	-4.25517	3.47371e-05	0.000641697	1.98486	NOT
ATP8B2	-0.540259	3.5748	-4.25416	3.48788e-05	0.00064353	1.98107	NOT
SIK2	-0.344482	3.01677	-4.25406	3.48928e-05	0.00064353	1.9807	NOT
RIC3	-0.667606	1.69883	-4.25389	3.49169e-05	0.00064353	1.98005	NOT
IL6R	-0.547354	2.61303	-4.2523	3.51412e-05	0.000647165	1.97409	NOT
ABCA5	-0.47132	3.10349	-4.25199	3.51852e-05	0.000647477	1.97293	NOT
UCA1	0.0818631	0.145948	4.25135	3.52758e-05	0.000648647	1.97053	NOT
COX7B	0.325531	6.91462	4.24947	3.55438e-05	0.000653059	1.96348	NOT
LINC01260	0.352787	0.655969	4.24929	3.55703e-05	0.000653059	1.96279	NOT
PREX2	-0.353195	1.1911	-4.24769	3.58002e-05	0.000656776	1.95679	NOT
HDGF	0.397417	7.56312	4.24747	3.58311e-05	0.000656836	1.95599	NOT
VDAC1	0.394373	7.44684	4.24728	3.58584e-05	0.000656836	1.95528	NOT
RFXANK	0.318619	6.10185	4.24703	3.58957e-05	0.000657017	1.95431	NOT
INSIG2	0.4113	4.38871	4.24636	3.5992e-05	0.000658008	1.95182	NOT
SLC1A5	0.548795	6.01589	4.24627	3.60048e-05	0.000658008	1.95149	NOT
FOXP2	-0.412387	1.08551	-4.24381	3.63638e-05	0.000663629	1.94225	NOT
XKR4	-0.178692	0.172919	-4.24378	3.63678e-05	0.000663629	1.94215	NOT
DNASE1L3	-0.600275	1.18173	-4.24333	3.64336e-05	0.000664323	1.94046	NOT
KCNMB2	-0.863699	1.57241	-4.24274	3.65205e-05	0.000664993	1.93825	NOT
HIST1H1C	0.730992	6.00033	4.2427	3.65259e-05	0.000664993	1.93811	NOT
FXYD6	-0.676845	5.11879	-4.2422	3.65997e-05	0.00066583	1.93623	NOT
TSTA3	0.553188	7.20629	4.24116	3.67521e-05	0.000668095	1.93236	NOT
DGUOK-AS1	0.381155	1.47993	4.24024	3.68895e-05	0.000670085	1.92888	NOT
DTNA	-0.583348	2.16532	-4.23971	3.69675e-05	0.000670556	1.92692	NOT
PADI3	0.584078	0.608496	4.23968	3.69714e-05	0.000670556	1.92682	NOT
CTD-2619J13.17	-0.238446	0.642047	-4.23925	3.7036e-05	0.000671219	1.92519	NOT
CTD-2314G24.2	-0.45384	1.05632	-4.23815	3.72005e-05	0.000673632	1.92107	NOT
RAB9B	-0.32039	0.789889	-4.23798	3.72255e-05	0.000673632	1.92044	NOT
STAP2	0.588376	5.52719	4.23714	3.73516e-05	0.000675405	1.9173	NOT
FRRS1L	-0.417143	0.485154	-4.2353	3.76289e-05	0.000679565	1.91041	NOT
FAM184A	-0.343849	1.04912	-4.23511	3.76569e-05	0.000679565	1.90972	NOT
COX5A	0.316491	7.55184	4.23505	3.76669e-05	0.000679565	1.90947	NOT
MYL12A	0.504034	9.05645	4.23464	3.77284e-05	0.000680163	1.90795	NOT
UBE2S	0.483389	4.98235	4.23405	3.78184e-05	0.000681272	1.90574	NOT
U91328.19	-0.216835	0.843952	-4.23383	3.7851e-05	0.000681347	1.90493	NOT
CCND1	0.560507	5.86373	4.23222	3.80968e-05	0.000685256	1.89891	NOT
SMAD6	0.517823	2.77899	4.23191	3.81445e-05	0.000685598	1.89774	NOT
PLCL1	-0.269572	0.842364	-4.23172	3.81741e-05	0.000685615	1.89702	NOT
NIPSNAP3B	-0.314429	1.34673	-4.23131	3.82363e-05	0.000686218	1.89551	NOT
AC104667.3	0.244597	0.818968	4.23033	3.83862e-05	0.000688392	1.89186	NOT
CXXC4	-0.520837	1.04479	-4.22902	3.85892e-05	0.000691515	1.88695	NOT
GPR75	-0.186585	0.497193	-4.22859	3.86554e-05	0.000692184	1.88536	NOT
TTK	0.435983	1.53808	4.22626	3.90191e-05	0.000698173	1.87664	NOT
NR2C2AP	0.281049	4.37559	4.22506	3.92069e-05	0.00070101	1.87218	NOT
ATG16L1	0.362314	3.99573	4.22369	3.94233e-05	0.000704143	1.86705	NOT
TPD52L2	0.362334	6.17366	4.22358	3.9441e-05	0.000704143	1.86664	NOT
AP1M2	0.524366	6.11857	4.22176	3.97289e-05	0.0007083	1.85987	NOT
SLC22A18AS	0.607203	2.3352	4.22174	3.9733e-05	0.0007083	1.85977	NOT
RP11-21C4.1	-0.0954865	0.14373	-4.22062	3.99109e-05	0.000710744	1.85561	NOT
PAXBP1-AS1	-0.266601	0.623082	-4.22051	3.99295e-05	0.000710744	1.85518	NOT
PROX1	-0.561448	1.58627	-4.21909	4.01567e-05	0.000714258	1.8499	NOT
UCHL3	0.306959	5.0667	4.21627	4.06121e-05	0.000721823	1.83941	NOT
CTD-2081C10.7	-0.236355	0.694982	-4.21542	4.07507e-05	0.000722827	1.83624	NOT
PFDN2	0.40405	6.71775	4.21541	4.07533e-05	0.000722827	1.83618	NOT
OPLAH	0.549917	2.9375	4.21537	4.07592e-05	0.000722827	1.83604	NOT
LINC01135	-0.094473	0.176316	-4.21485	4.08438e-05	0.000723791	1.83411	NOT
RAI2	-0.534321	3.57428	-4.21414	4.09607e-05	0.000725326	1.83145	NOT
RP11-219B17.3	-0.190013	0.369113	-4.21388	4.10031e-05	0.00072554	1.83049	NOT
SLC44A2	0.44232	6.43367	4.21066	4.1535e-05	0.000734408	1.8185	NOT
HELZ2	0.480511	4.2401	4.20992	4.16576e-05	0.000735503	1.81576	NOT
FZD4	-0.442818	2.62302	-4.20992	4.16583e-05	0.000735503	1.81574	NOT
PARP12	0.432095	5.01522	4.20956	4.17183e-05	0.000736018	1.8144	NOT
SH3GL2	-0.668362	1.07352	-4.20894	4.18213e-05	0.000736767	1.81211	NOT
FAM46A	-0.479834	3.12977	-4.20875	4.18526e-05	0.000736767	1.81141	NOT
DPP6	-0.755166	1.27374	-4.20873	4.1857e-05	0.000736767	1.81131	NOT
ACSL5	0.855569	5.45984	4.20857	4.18838e-05	0.000736767	1.81072	NOT
RP11-295K3.1	0.590156	1.91701	4.20828	4.19324e-05	0.000736864	1.80964	NOT
DUSP26	-0.864623	1.86113	-4.20817	4.19509e-05	0.000736864	1.80923	NOT
MAP1B	-0.63879	2.90735	-4.20772	4.2025e-05	0.000737625	1.80759	NOT
AC046143.3	0.225267	1.13965	4.2072	4.21136e-05	0.000738639	1.80563	NOT
TMEM88	-0.497774	2.89034	-4.20614	4.22929e-05	0.000740897	1.80168	NOT
NRM	0.375774	4.23521	4.20604	4.23093e-05	0.000740897	1.80131	NOT
STK24	0.365539	6.38728	4.2058	4.2349e-05	0.000740897	1.80044	NOT
SGSM1	-0.505921	1.18918	-4.2057	4.23661e-05	0.000740897	1.80007	NOT
FAM171A1	-0.395921	3.50689	-4.20513	4.24631e-05	0.000741792	1.79794	NOT
LRRTM2	-0.182506	0.250478	-4.20503	4.24793e-05	0.000741792	1.79758	NOT
TICRR	0.26645	0.865819	4.2048	4.25194e-05	0.000741951	1.79671	NOT
PLAU	0.917711	6.36597	4.20389	4.26735e-05	0.000744097	1.79334	NOT
GPC5	-0.199835	0.30285	-4.20304	4.28184e-05	0.000745238	1.79019	NOT
BLOC1S4	0.299725	3.70353	4.20302	4.28222e-05	0.000745238	1.7901	NOT
CAPN2	0.455675	7.18986	4.2028	4.28597e-05	0.000745238	1.78929	NOT
CHMP2A	0.288336	7.55832	4.20278	4.28634e-05	0.000745238	1.78921	NOT
VPS9D1-AS1	0.478173	1.74854	4.20183	4.30263e-05	0.000747527	1.78568	NOT
USP43	0.353682	1.93016	4.20115	4.31435e-05	0.000748655	1.78315	NOT
CRNDE	0.692962	3.51398	4.20109	4.31537e-05	0.000748655	1.78293	NOT
NIM1K	-0.390588	0.650297	-4.20058	4.32412e-05	0.000749371	1.78105	NOT
CERS1	-0.590976	1.18999	-4.20049	4.32576e-05	0.000749371	1.78069	NOT
ZFYVE19	0.367623	4.62942	4.20002	4.33385e-05	0.000749828	1.77895	NOT
FTOP1	-0.110681	0.22925	-4.19997	4.33467e-05	0.000749828	1.77878	NOT
SCN8A	-0.258938	0.726411	-4.19958	4.34141e-05	0.000750085	1.77733	NOT
PCDHA10	-0.298082	0.716233	-4.19953	4.34242e-05	0.000750085	1.77712	NOT
TRPM4	0.643242	4.88629	4.19852	4.35984e-05	0.000752551	1.77339	NOT
ELL2P1	-0.062916	0.111339	-4.19814	4.36646e-05	0.000752879	1.77198	NOT
PFDN6	0.300083	6.2091	4.19805	4.36802e-05	0.000752879	1.77165	NOT
RCC1	0.430355	4.28792	4.19748	4.37805e-05	0.000754064	1.76952	NOT
ERG	-0.533071	2.50116	-4.19707	4.38519e-05	0.000754751	1.768	NOT
MUC20	0.925689	5.63762	4.19683	4.38949e-05	0.000754948	1.76709	NOT
IFRD2	0.318482	5.67055	4.19649	4.39539e-05	0.000755419	1.76584	NOT
TBC1D2	0.525804	3.90117	4.19443	4.43172e-05	0.000761117	1.75818	NOT
RP11-393I2.4	-0.0655264	0.141741	-4.19379	4.44297e-05	0.000762503	1.75583	NOT
TOR4A	0.593566	3.9927	4.19314	4.45445e-05	0.000763464	1.75343	NOT
TBC1D9	-0.486479	3.27468	-4.19311	4.45495e-05	0.000763464	1.75332	NOT
KLHDC1	-0.297215	1.24081	-4.19256	4.46489e-05	0.00076462	1.75125	NOT
ICA1L	-0.429279	1.36779	-4.19221	4.47105e-05	0.000765127	1.74997	NOT
RP11-673C5.1	0.369627	6.19784	4.19137	4.48599e-05	0.000767136	1.74686	NOT
SMS	0.34978	5.96609	4.19063	4.49928e-05	0.00076886	1.74411	NOT
CTD-3116E22.8	-0.34992	0.534278	-4.19033	4.50464e-05	0.000768878	1.74301	NOT
RTP4	0.529127	3.57437	4.19021	4.50681e-05	0.000768878	1.74256	NOT
GPX3	-0.880897	6.19694	-4.18995	4.51155e-05	0.000768878	1.74158	NOT
DDX60L	0.432026	3.41254	4.18991	4.51223e-05	0.000768878	1.74144	NOT
PCSK6	0.596048	3.0685	4.18928	4.52352e-05	0.000770253	1.73912	NOT
PARP3	0.447265	4.20777	4.1879	4.54851e-05	0.000773958	1.73399	NOT
RP11-326C3.2	1.14017	3.48181	4.18764	4.55326e-05	0.000774216	1.73302	UP
BRSK2	-0.61234	1.38661	-4.18652	4.57352e-05	0.000777108	1.72889	NOT
ADRM1	0.336595	6.46165	4.1862	4.57951e-05	0.000777575	1.72767	NOT
RP11-488C13.6	-0.207337	0.45137	-4.1852	4.59765e-05	0.000779653	1.724	NOT
DIRAS3	-0.684998	2.42956	-4.18517	4.59826e-05	0.000779653	1.72388	NOT
BCAP31	0.275369	7.76828	4.18474	4.60619e-05	0.000780445	1.72227	NOT
PLA2R1	0.459708	2.53726	4.18442	4.61192e-05	0.000780508	1.72112	NOT
RP11-626G11.3	0.461858	4.55835	4.18436	4.61309e-05	0.000780508	1.72088	NOT
OLFM1	-0.75728	3.07611	-4.18394	4.62089e-05	0.000780735	1.71931	NOT
ANXA2P1	0.180975	0.553409	4.18393	4.62095e-05	0.000780735	1.7193	NOT
RGS5	-0.461915	3.06987	-4.18358	4.62743e-05	0.000780997	1.718	NOT
TCEAL5	-0.662588	1.12325	-4.1835	4.62902e-05	0.000780997	1.71768	NOT
HSPB11	0.316088	4.52643	4.18052	4.68419e-05	0.000789264	1.70666	NOT
COPG1	0.287537	7.14327	4.18038	4.68682e-05	0.000789264	1.70614	NOT
PCDH9	-0.232993	0.563117	-4.18032	4.68791e-05	0.000789264	1.70592	NOT
ANKRD7	-0.179859	0.294312	-4.1797	4.6994e-05	0.000790642	1.70364	NOT
POLE4	0.378597	5.76567	4.17823	4.72702e-05	0.000794731	1.69819	NOT
GFRA1	-0.587316	1.32693	-4.17798	4.73168e-05	0.000794762	1.69728	NOT
CTD-2006M22.2	-0.180223	0.342642	-4.17767	4.73749e-05	0.000794762	1.69614	NOT
GUK1	0.378583	8.41474	4.17754	4.7401e-05	0.000794762	1.69563	NOT
PAFAH1B3	0.381418	5.13927	4.17752	4.74049e-05	0.000794762	1.69555	NOT
SLX1A	0.52615	5.00256	4.17537	4.78107e-05	0.000801005	1.68762	NOT
CNNM4	0.463738	3.31013	4.17425	4.80235e-05	0.000803557	1.6835	NOT
CGN	0.644492	5.11793	4.17418	4.80375e-05	0.000803557	1.68323	NOT
INADL	0.406656	3.53071	4.17404	4.80637e-05	0.000803557	1.68272	NOT
PXN	0.371352	5.98912	4.17103	4.86434e-05	0.000812681	1.67157	NOT
PDE3B	-0.533106	1.78231	-4.17024	4.87955e-05	0.000814653	1.66867	NOT
LINC00639	-0.0829996	0.158461	-4.16906	4.90241e-05	0.000817899	1.66432	NOT
AC006011.4	0.446195	3.13843	4.16878	4.90792e-05	0.000818249	1.66328	NOT
SOAT1	-0.47276	3.65479	-4.16837	4.91604e-05	0.000819033	1.66174	NOT
CADPS	-0.788823	2.91305	-4.16784	4.92638e-05	0.000820184	1.65979	NOT
NLGN4X	-0.444594	0.886027	-4.16737	4.93542e-05	0.000821119	1.65809	NOT
XXbac-BPG283O16.9	-0.317305	1.98683	-4.16556	4.97106e-05	0.000826	1.6514	NOT
RP11-875O11.1	-0.224264	0.757763	-4.16546	4.97301e-05	0.000826	1.65103	NOT
ALKBH3-AS1	-0.133922	0.361818	-4.16536	4.97511e-05	0.000826	1.65064	NOT
ITGA6	0.623822	5.84599	4.16496	4.983e-05	0.000826736	1.64917	NOT
IGSF9	0.74626	2.74946	4.16378	5.00644e-05	0.000830049	1.64481	NOT
MYOM3	0.521805	1.58444	4.16244	5.03294e-05	0.000833866	1.6399	NOT
GNAL	-0.389079	1.64298	-4.16214	5.03892e-05	0.000834279	1.63879	NOT
TMEM150C	-0.507454	2.23101	-4.16155	5.0508e-05	0.000835669	1.63661	NOT
PSMD4	0.310433	7.17226	4.16063	5.06938e-05	0.000838163	1.63319	NOT
SPDEF	0.973257	3.70455	4.15993	5.08331e-05	0.000839552	1.63064	NOT
EIF2A	0.253714	6.02632	4.15986	5.08479e-05	0.000839552	1.63037	NOT
TSPYL2	-0.53647	4.18704	-4.15895	5.10326e-05	0.000842021	1.627	NOT
TMEM63C	-0.811612	1.28975	-4.15831	5.11621e-05	0.000843576	1.62465	NOT
GGTA1P	-0.607164	2.57129	-4.15765	5.12954e-05	0.000845192	1.62223	NOT
SDR16C5	0.921084	3.95595	4.1566	5.15085e-05	0.000847771	1.61838	NOT
TATDN1	0.331578	4.61389	4.15653	5.15227e-05	0.000847771	1.61812	NOT
KLK7	1.4171	4.06214	4.15536	5.17636e-05	0.000850788	1.61378	UP
HK2	0.772081	4.25567	4.15528	5.17787e-05	0.000850788	1.61351	NOT
ZNF658	-0.233858	1.05225	-4.15495	5.18466e-05	0.000850788	1.61229	NOT
ADK	0.332657	4.19943	4.15494	5.18483e-05	0.000850788	1.61226	NOT
FAM69B	-0.540864	2.30186	-4.15449	5.19421e-05	0.000851744	1.61058	NOT
TAF1D	0.358635	5.92128	4.15394	5.20541e-05	0.000852997	1.60858	NOT
HN1L	0.415016	5.27348	4.15365	5.21152e-05	0.000853042	1.60749	NOT
F12	0.674623	3.13707	4.15359	5.21282e-05	0.000853042	1.60726	NOT
RPL37P6	0.425825	2.06327	4.15277	5.2296e-05	0.000855027	1.60427	NOT
SRSF12	-0.26901	0.744207	-4.15265	5.23209e-05	0.000855027	1.60383	NOT
C12orf45	0.268061	4.39901	4.15187	5.2484e-05	0.000857108	1.60094	NOT
TAGLN2	0.464584	9.56301	4.15062	5.27441e-05	0.000860369	1.59634	NOT
SNRPD3	0.303753	6.73272	4.15048	5.27741e-05	0.000860369	1.59582	NOT
SIAH2	0.305773	4.03172	4.15032	5.28073e-05	0.000860369	1.59523	NOT
BOLA3-AS1	-0.237668	1.04339	-4.15022	5.28275e-05	0.000860369	1.59488	NOT
KRBA2	-0.268185	0.992379	-4.14701	5.35025e-05	0.000869623	1.58308	NOT
SCN1B	-0.511334	3.28502	-4.147	5.35054e-05	0.000869623	1.58303	NOT
CHRNB2	-0.416531	0.491212	-4.14696	5.35138e-05	0.000869623	1.58288	NOT
RP11-429J17.8	0.275088	0.520542	4.14683	5.3541e-05	0.000869623	1.58241	NOT
GJB2	0.960169	5.11098	4.14606	5.37047e-05	0.000871691	1.57957	NOT
KCNA3	-0.29933	0.536652	-4.14564	5.3794e-05	0.000872549	1.57803	NOT
RP11-23J9.5	-0.154203	0.460869	-4.14512	5.39048e-05	0.000873234	1.57612	NOT
RP1-152L7.5	-0.339037	1.45977	-4.1451	5.39092e-05	0.000873234	1.57604	NOT
C16orf96	-0.0485909	0.0754947	-4.14483	5.39666e-05	0.000873573	1.57505	NOT
SH3TC2	0.354403	0.951125	4.14457	5.40226e-05	0.000873889	1.57409	NOT
ZNF706	0.314404	7.01702	4.14416	5.41102e-05	0.00087457	1.57258	NOT
COX6A1	0.33284	8.65432	4.1439	5.41655e-05	0.00087457	1.57163	NOT
FANCD2	0.431021	2.59245	4.14386	5.41743e-05	0.00087457	1.57148	NOT
TMEM219	0.28194	7.37361	4.14266	5.44305e-05	0.000878113	1.5671	NOT
DRAP1	0.314408	6.84092	4.14234	5.4499e-05	0.000878627	1.56593	NOT
EXOSC5	0.324852	4.3468	4.14212	5.45466e-05	0.000878803	1.56512	NOT
GPC3	-0.649837	3.24726	-4.14178	5.462e-05	0.000879393	1.56387	NOT
AQP5	1.2827	4.93207	4.14144	5.46943e-05	0.000879998	1.56261	UP
RP11-832A4.7	0.372806	0.75481	4.14096	5.47989e-05	0.000881088	1.56083	NOT
MRPL17	0.29401	5.93709	4.14051	5.48965e-05	0.000882066	1.55918	NOT
AC006547.14	-0.398536	0.668209	-4.14032	5.49379e-05	0.000882139	1.55848	NOT
SOCS2	-0.511478	3.38471	-4.13932	5.51551e-05	0.000885032	1.55481	NOT
TM4SF18	-0.499589	2.22789	-4.13899	5.52254e-05	0.000885144	1.55363	NOT
TCEAL2	-0.96325	2.06064	-4.13879	5.52691e-05	0.000885144	1.55289	NOT
SPTB	-0.477366	1.03368	-4.13878	5.52729e-05	0.000885144	1.55283	NOT
SMAD3	0.548173	4.6852	4.13775	5.54969e-05	0.000888136	1.54907	NOT
WFDC2	0.997549	7.69739	4.13717	5.56238e-05	0.00088905	1.54695	NOT
FAM96B	0.298592	6.92253	4.13702	5.5658e-05	0.00088905	1.54638	NOT
TTLL11	-0.261683	1.7007	-4.13699	5.56654e-05	0.00088905	1.54626	NOT
RALB	0.403348	5.61101	4.13678	5.57099e-05	0.000889167	1.54552	NOT
NSDHL	0.307036	4.35086	4.13577	5.59329e-05	0.000892131	1.5418	NOT
RP5-832C2.5	-0.12795	0.390312	-4.13347	5.64425e-05	0.000899661	1.53338	NOT
RP11-384P7.7	-0.171543	0.193019	-4.1331	5.65265e-05	0.00090015	1.532	NOT
BTNL9	-0.520764	2.04762	-4.13292	5.65669e-05	0.00090015	1.53133	NOT
ID4	-0.518306	2.72201	-4.13283	5.6586e-05	0.00090015	1.53102	NOT
SLC4A11	0.698235	2.77412	4.12953	5.73277e-05	0.000910745	1.51892	NOT
SERPINB1	0.470846	6.78226	4.12953	5.73281e-05	0.000910745	1.51892	NOT
PTGER4	-0.452194	2.45304	-4.12848	5.75652e-05	0.000913905	1.51508	NOT
JAKMIP2	-0.464182	1.18285	-4.12657	5.80002e-05	0.0009202	1.50809	NOT
GRTP1	0.599189	3.66205	4.12624	5.80754e-05	0.000920784	1.50689	NOT
C7	-1.18258	6.17333	-4.12497	5.83678e-05	0.000924807	1.50222	DOWN
POMP	0.286839	6.38106	4.12429	5.85249e-05	0.000926198	1.49973	NOT
PRR11	0.486937	2.06171	4.12425	5.85329e-05	0.000926198	1.4996	NOT
A1BG-AS1	-0.43854	1.72096	-4.12373	5.8653e-05	0.000927335	1.4977	NOT
ERBB3	0.668391	5.81026	4.12361	5.86823e-05	0.000927335	1.49723	NOT
REXO2	0.373104	5.95605	4.12273	5.88843e-05	0.000929913	1.49404	NOT
SLC8A3	-0.269332	0.370185	-4.12223	5.90008e-05	0.000930578	1.4922	NOT
ASL	0.43171	5.70323	4.12209	5.90331e-05	0.000930578	1.4917	NOT
RP11-531A24.3	-0.300809	0.339178	-4.12205	5.9043e-05	0.000930578	1.49154	NOT
RNF39	0.693115	2.34547	4.12178	5.91067e-05	0.000930969	1.49054	NOT
UNC13A	-0.611149	0.979178	-4.1202	5.94744e-05	0.000936144	1.48478	NOT
DPCD	0.364403	4.8138	4.11976	5.95787e-05	0.000937171	1.48315	NOT
TAL1	-0.296787	0.9147	-4.11914	5.97227e-05	0.000938819	1.48091	NOT
HS3ST1	0.733967	3.19845	4.11862	5.98467e-05	0.000939868	1.47898	NOT
ECI2	-0.359843	5.07142	-4.11849	5.98756e-05	0.000939868	1.47854	NOT
BSN	-0.298957	0.370221	-4.11836	5.99072e-05	0.000939868	1.47805	NOT
SP6	0.439581	1.45121	4.11805	5.99794e-05	0.000940384	1.47693	NOT
CTA-384D8.35	0.599691	1.96904	4.11689	6.02541e-05	0.000944073	1.47268	NOT
ARF6	0.358228	5.57379	4.11659	6.03264e-05	0.000944587	1.47157	NOT
RP11-44F21.5	0.645406	1.66649	4.11531	6.06299e-05	0.000948719	1.46691	NOT
GPR142	-0.439182	0.498526	-4.11515	6.06699e-05	0.000948725	1.4663	NOT
LRIG1	-0.400221	4.53921	-4.11479	6.07553e-05	0.00094944	1.46499	NOT
CD200	-0.639677	3.32185	-4.11424	6.08854e-05	0.000950853	1.46301	NOT
TUFT1	0.520513	4.17759	4.11294	6.1198e-05	0.000953977	1.45825	NOT
TDRP	-0.434274	2.02574	-4.11291	6.1205e-05	0.000953977	1.45815	NOT
LAMTOR2	0.298637	6.75707	4.1129	6.12084e-05	0.000953977	1.45809	NOT
SV2B	-0.53794	1.23381	-4.1126	6.12798e-05	0.000953977	1.45701	NOT
MRPS24	0.257475	6.57823	4.11258	6.12847e-05	0.000953977	1.45694	NOT
RP11-849F2.7	-0.0723141	0.126017	-4.11171	6.1495e-05	0.000956629	1.45376	NOT
GCSHP5	0.360902	3.74526	4.1115	6.15473e-05	0.00095682	1.45297	NOT
AC083899.3	0.218159	1.46392	4.11121	6.1616e-05	0.000957268	1.45193	NOT
RP11-230C9.2	-0.160708	0.309969	-4.11103	6.16604e-05	0.000957336	1.45126	NOT
CELF6	-0.396888	1.08768	-4.11054	6.17786e-05	0.000958549	1.44948	NOT
RP11-234K24.6	0.40268	1.19142	4.10686	6.26779e-05	0.000971867	1.43607	NOT
BLACAT1	0.649685	2.07572	4.10659	6.27463e-05	0.000971867	1.43505	NOT
DCLK2	-0.400685	1.82211	-4.10654	6.27587e-05	0.000971867	1.43487	NOT
ZNF483	-0.35659	0.753847	-4.10597	6.2899e-05	0.000973198	1.4328	NOT
LINC01137	0.366717	3.06887	4.10586	6.29259e-05	0.000973198	1.4324	NOT
SYT6	-0.177828	0.228364	-4.10565	6.29783e-05	0.000973379	1.43163	NOT
RPSAP41	-0.162856	0.370659	-4.10445	6.32753e-05	0.000977339	1.42726	NOT
DEPDC1B	0.435371	1.6699	4.10402	6.33812e-05	0.000977395	1.42571	NOT
PSENEN	0.341666	6.92273	4.10397	6.33949e-05	0.000977395	1.42551	NOT
EFCAB11	0.311074	2.98275	4.1039	6.34111e-05	0.000977395	1.42527	NOT
ABTB2	0.508753	2.52779	4.10378	6.34423e-05	0.000977395	1.42481	NOT
CX3CR1	-0.445308	1.10277	-4.10276	6.36956e-05	0.000980666	1.42111	NOT
TRADD	0.43219	4.7476	4.10178	6.39411e-05	0.000983814	1.41754	NOT
LINC00313	0.376687	0.916618	4.09957	6.4499e-05	0.00099176	1.40948	NOT
CORO2B	-0.459304	1.56997	-4.09924	6.45831e-05	0.000992415	1.40827	NOT
SLC6A17	-0.647914	1.16458	-4.09859	6.47482e-05	0.000994315	1.4059	NOT
C5	-0.373115	1.31086	-4.09824	6.4837e-05	0.000994897	1.40463	NOT
KYNU	0.655538	3.58944	4.09807	6.48782e-05	0.000994897	1.40404	NOT
DHRS3	0.54183	6.65277	4.09795	6.49108e-05	0.000994897	1.40357	NOT
SCG3	-1.17277	2.60932	-4.09709	6.51294e-05	0.000997609	1.40045	DOWN
SP4	-0.30591	1.49981	-4.09684	6.51936e-05	0.000997954	1.39953	NOT
RGS18	-0.424462	1.13316	-4.09662	6.52489e-05	0.000998162	1.39875	NOT
PGK1	0.463828	8.26342	4.09579	6.54632e-05	0.00100059	1.3957	NOT
AP000349.2	1.15409	5.91153	4.09568	6.5491e-05	0.00100059	1.39531	UP
LPAR5	0.493214	2.7988	4.09473	6.57356e-05	0.00100368	1.39185	NOT
ZNF583	-0.279122	1.22538	-4.09392	6.59445e-05	0.00100623	1.38891	NOT
FGF14	-0.521124	0.880784	-4.09232	6.63572e-05	0.00101188	1.38311	NOT
NSMCE1	0.252369	6.01802	4.09019	6.69136e-05	0.00101907	1.37536	NOT
SVOP	-0.570542	0.75632	-4.09019	6.69136e-05	0.00101907	1.37536	NOT
BUD31	0.330275	6.62828	4.09001	6.69618e-05	0.00101916	1.3747	NOT
BRIP1	0.235125	0.782945	4.08927	6.71553e-05	0.00102145	1.37202	NOT
MMP16	-0.275032	0.744453	-4.08903	6.72189e-05	0.00102177	1.37114	NOT
SLC29A2	0.524622	3.00361	4.08819	6.74395e-05	0.00102447	1.3681	NOT
GKAP1	-0.383372	1.92142	-4.08801	6.74876e-05	0.00102455	1.36744	NOT
SLC35A2	0.357683	4.9332	4.08692	6.77765e-05	0.00102829	1.36347	NOT
ZNF275	-0.327844	2.6907	-4.08673	6.78272e-05	0.00102841	1.36278	NOT
ESRRA	0.362461	4.99836	4.08601	6.80176e-05	0.00103064	1.36018	NOT
RTCA-AS1	-0.276143	1.00391	-4.0854	6.81819e-05	0.00103247	1.35794	NOT
PDE3A	-0.49116	2.12887	-4.08496	6.82976e-05	0.00103357	1.35637	NOT
RAN	0.349371	8.51896	4.08422	6.84979e-05	0.00103588	1.35365	NOT
DOCK4	-0.386618	2.10364	-4.08405	6.85421e-05	0.00103588	1.35305	NOT
SYT11	-0.61931	3.0388	-4.08369	6.8639e-05	0.00103588	1.35174	NOT
UNG	0.285064	4.22024	4.08365	6.86501e-05	0.00103588	1.35159	NOT
TUBB4B	0.413173	7.59548	4.08359	6.86663e-05	0.00103588	1.35137	NOT
PAWR	0.380908	4.16606	4.08236	6.89979e-05	0.00104023	1.3469	NOT
GLRX2	0.343832	3.90619	4.08188	6.9127e-05	0.00104152	1.34516	NOT
CNTN2	-0.146561	0.1964	-4.08131	6.92804e-05	0.00104317	1.34311	NOT
CHMP4A	0.291024	6.2236	4.08044	6.95157e-05	0.00104501	1.33996	NOT
CBLN1	-0.598417	0.915484	-4.08028	6.95602e-05	0.00104501	1.33937	NOT
TMEM179B	0.278393	6.10734	4.08013	6.96018e-05	0.00104501	1.33881	NOT
FAM218A	-0.215197	0.403999	-4.08013	6.96024e-05	0.00104501	1.3388	NOT
DYNC1I1	-0.532021	1.5949	-4.08004	6.96256e-05	0.00104501	1.3385	NOT
CCT6A	0.300386	6.75333	4.07985	6.96769e-05	0.00104501	1.33781	NOT
MICU3	-0.357362	1.18502	-4.07964	6.97358e-05	0.00104501	1.33703	NOT
CENPM	0.598055	3.23566	4.07958	6.97518e-05	0.00104501	1.33682	NOT
AJUBA	0.470241	2.95243	4.0778	7.02392e-05	0.00105166	1.33035	NOT
MORC2	0.295214	4.47949	4.07732	7.03697e-05	0.00105295	1.32863	NOT
ESPL1	0.33548	1.37677	4.07495	7.10256e-05	0.00106193	1.32002	NOT
NMUR1	-0.217057	0.550839	-4.07483	7.10585e-05	0.00106193	1.3196	NOT
MACROD1	0.402208	4.42988	4.07416	7.12437e-05	0.00106403	1.31718	NOT
PLEKHA7	0.52229	4.23809	4.07385	7.13315e-05	0.00106468	1.31604	NOT
BOP1	0.39042	4.82597	4.07345	7.1441e-05	0.00106565	1.31461	NOT
SLC7A8	-0.619872	4.30251	-4.07298	7.15722e-05	0.00106691	1.31291	NOT
TRAM1L1	-0.349111	1.31114	-4.07283	7.16144e-05	0.00106691	1.31236	NOT
LDB2	-0.498579	3.36394	-4.07027	7.23334e-05	0.00107634	1.3031	NOT
CDK7	0.310094	4.5071	4.07026	7.23376e-05	0.00107634	1.30304	NOT
AOX1	-0.703013	2.35209	-4.07003	7.24011e-05	0.00107662	1.30223	NOT
RPP25	0.415255	3.31242	4.06861	7.28044e-05	0.00108194	1.29708	NOT
PPM1E	-0.276499	0.349625	-4.06812	7.29427e-05	0.00108333	1.29532	NOT
CTNNA1	0.395132	7.50697	4.06704	7.32525e-05	0.00108725	1.29138	NOT
GSS	0.305476	5.1229	4.06633	7.34555e-05	0.00108959	1.28882	NOT
H2AFV	0.284365	6.77759	4.06523	7.37718e-05	0.0010936	1.28483	NOT
MRO	-0.211606	0.481035	-4.06458	7.39571e-05	0.00109524	1.28251	NOT
KCNJ11	-0.661116	1.83734	-4.06453	7.39736e-05	0.00109524	1.2823	NOT
ZFP82	-0.332296	1.3789	-4.06414	7.40858e-05	0.00109622	1.28089	NOT
GBP2	0.570466	6.08794	4.0631	7.43872e-05	0.0011	1.27713	NOT
TSPYL1	-0.343144	4.77793	-4.06204	7.46939e-05	0.00110386	1.27331	NOT
RP11-49I11.1	0.477957	2.32496	4.05996	7.53029e-05	0.00111217	1.26578	NOT
RP3-395M20.8	0.639737	3.39017	4.05928	7.55013e-05	0.00111424	1.26334	NOT
NGFR	-0.861709	2.97563	-4.05916	7.55362e-05	0.00111424	1.26291	NOT
RYR2	-0.338771	0.779831	-4.05866	7.56846e-05	0.00111574	1.26109	NOT
TMEM50A	0.349813	6.62198	4.0583	7.57908e-05	0.00111662	1.25979	NOT
TRO	-0.472056	2.69759	-4.05758	7.60019e-05	0.00111876	1.25721	NOT
PCDHA3	-0.266673	0.57776	-4.05745	7.60431e-05	0.00111876	1.25671	NOT
FOSL1	0.798048	4.0409	4.05688	7.62114e-05	0.00111876	1.25466	NOT
EMC4	0.24161	6.4657	4.05682	7.62289e-05	0.00111876	1.25444	NOT
PPP1R7	0.267837	6.06222	4.05682	7.62296e-05	0.00111876	1.25444	NOT
EFNA5	0.555033	3.06386	4.05681	7.62317e-05	0.00111876	1.25441	NOT
RP11-672L10.2	-0.280683	0.467351	-4.05661	7.62906e-05	0.00111876	1.25369	NOT
VASH1	-0.479973	3.29828	-4.05655	7.63097e-05	0.00111876	1.25346	NOT
RHBDL2	0.651697	3.22578	4.05409	7.70436e-05	0.00112828	1.24458	NOT
RANBP1	0.317757	6.30026	4.05406	7.70533e-05	0.00112828	1.24447	NOT
CTD-2036P10.3	-0.152681	0.219809	-4.05334	7.72671e-05	0.00113072	1.2419	NOT
SCN4B	-0.462367	1.90579	-4.05318	7.73154e-05	0.00113073	1.24132	NOT
CHN2	-0.42018	2.8045	-4.05252	7.75144e-05	0.00113295	1.23893	NOT
UBE2SP1	0.44604	1.54111	4.0504	7.81559e-05	0.00114163	1.23129	NOT
GRK4	-0.297755	1.77155	-4.05023	7.82095e-05	0.00114172	1.23066	NOT
AC011899.9	-0.29806	0.930908	-4.0499	7.8309e-05	0.00114247	1.22948	NOT
PPM1K	-0.460525	2.34529	-4.04941	7.84595e-05	0.00114397	1.2277	NOT
RPL17P50	0.300907	0.894973	4.04909	7.85553e-05	0.00114467	1.22657	NOT
CMKLR1	-0.57601	2.23099	-4.04687	7.92374e-05	0.00115338	1.21855	NOT
PAX9	0.431368	0.642421	4.04683	7.92494e-05	0.00115338	1.21841	NOT
CTD-2377D24.6	1.23948	2.86175	4.04598	7.95113e-05	0.00115649	1.21535	UP
ITPA	0.354808	5.88838	4.04564	7.96162e-05	0.00115651	1.21413	NOT
KAT2B	-0.370635	2.74943	-4.04557	7.96377e-05	0.00115651	1.21388	NOT
NIF3L1	0.270993	3.98953	4.04551	7.9658e-05	0.00115651	1.21364	NOT
C8orf82	0.347485	3.69863	4.04469	7.99113e-05	0.00115935	1.2107	NOT
ELOVL4	-0.370486	0.988345	-4.04456	7.99514e-05	0.00115935	1.21023	NOT
LANCL3	0.193221	0.469312	4.04441	7.99986e-05	0.00115935	1.20969	NOT
SLIT3	-0.756488	3.04095	-4.04396	8.01394e-05	0.00116008	1.20805	NOT
CARD11	0.675932	4.2783	4.04394	8.01459e-05	0.00116008	1.20798	NOT
NUDT11	-0.284718	1.10639	-4.04346	8.02951e-05	0.00116154	1.20626	NOT
RBM11	-0.321884	0.955489	-4.0431	8.04062e-05	0.00116244	1.20497	NOT
UQCRH	0.281697	7.98023	4.04256	8.05768e-05	0.00116421	1.20301	NOT
IRAK1	0.346005	5.97501	4.04165	8.08602e-05	0.0011676	1.19975	NOT
RP11-375N15.2	-0.0978807	0.211501	-4.04149	8.09102e-05	0.00116761	1.19918	NOT
C2orf40	-0.696302	2.25286	-4.04107	8.10443e-05	0.00116885	1.19764	NOT
OTUB1	0.273146	6.05954	4.04055	8.12082e-05	0.0011705	1.19577	NOT
FAM212B	-0.279942	1.23454	-4.03911	8.16612e-05	0.00117632	1.19062	NOT
DYRK3	-0.34205	2.33771	-4.03853	8.18457e-05	0.00117827	1.18852	NOT
NFATC2	-0.505395	2.43803	-4.03807	8.19909e-05	0.00117946	1.18688	NOT
AC142528.1	-0.0884862	0.195322	-4.03796	8.20264e-05	0.00117946	1.18648	NOT
SLC25A10	0.449581	4.2166	4.03573	8.27387e-05	0.00118853	1.17846	NOT
ARMCX2	-0.459073	4.09156	-4.03568	8.2757e-05	0.00118853	1.17826	NOT
FREM1	-0.574569	1.83662	-4.03502	8.29687e-05	0.00119086	1.17589	NOT
F3	0.749	6.29499	4.03423	8.32226e-05	0.00119379	1.17306	NOT
C14orf1	0.315553	4.52441	4.03362	8.34202e-05	0.00119591	1.17086	NOT
GPN1	0.290645	4.73193	4.03243	8.38048e-05	0.00119895	1.1666	NOT
ARL14	1.01682	4.29059	4.03216	8.38937e-05	0.00119895	1.16561	UP
KIF6	-0.21562	0.50981	-4.03213	8.39026e-05	0.00119895	1.16551	NOT
HOXB9	0.725703	1.65493	4.03206	8.39261e-05	0.00119895	1.16526	NOT
GPSM2	0.457752	2.62351	4.03182	8.40047e-05	0.00119895	1.16439	NOT
CH17-360D5.3	0.636371	1.60072	4.03179	8.40122e-05	0.00119895	1.16431	NOT
MSX2	0.602546	2.17104	4.03169	8.40478e-05	0.00119895	1.16391	NOT
GPR135	-0.23532	0.612609	-4.03159	8.40793e-05	0.00119895	1.16356	NOT
MLPH	0.733582	6.77128	4.03158	8.40833e-05	0.00119895	1.16352	NOT
CACNA2D2	-0.787273	1.80885	-4.03117	8.4215e-05	0.00119947	1.16207	NOT
AC005538.3	0.407798	1.07914	4.03116	8.422e-05	0.00119947	1.16201	NOT
RANGAP1	0.337946	5.61428	4.02965	8.47129e-05	0.00120577	1.15661	NOT
TMEM41B	0.292843	3.67995	4.02849	8.50965e-05	0.00121051	1.15242	NOT
PYGL	0.574981	4.17011	4.02793	8.52803e-05	0.00121241	1.15042	NOT
GSDMD	0.41242	6.04516	4.02761	8.5385e-05	0.0012131	1.14928	NOT
LPCAT2	0.53381	3.52665	4.02747	8.54304e-05	0.0012131	1.14879	NOT
CYB5D2	-0.374473	3.95384	-4.02671	8.56823e-05	0.00121596	1.14606	NOT
UTRN	-0.520919	3.72682	-4.02651	8.57486e-05	0.00121618	1.14534	NOT
CEBPB	0.516097	5.83683	4.02551	8.60821e-05	0.00122018	1.14175	NOT
CBX7	-0.442517	4.09693	-4.02523	8.61767e-05	0.0012208	1.14073	NOT
ATHL1	0.900875	5.02546	4.0239	8.66215e-05	0.00122638	1.13596	NOT
AC006126.4	-0.3268	1.33753	-4.02356	8.67363e-05	0.00122728	1.13473	NOT
DOK4	0.49736	5.18523	4.02285	8.69726e-05	0.0012294	1.13221	NOT
AC073410.1	0.263017	0.561403	4.02281	8.69887e-05	0.0012294	1.13204	NOT
NPAS3	-0.236252	0.583528	-4.0226	8.70578e-05	0.00122965	1.1313	NOT
RBCK1	0.351982	6.23017	4.02058	8.77395e-05	0.00123854	1.12407	NOT
PSMB3	0.318446	7.57538	4.01754	8.87796e-05	0.00125249	1.11315	NOT
ZDHHC16	0.253537	4.71787	4.0173	8.88605e-05	0.00125289	1.11231	NOT
TIMM8B	0.2667	5.47714	4.01709	8.89333e-05	0.00125318	1.11155	NOT
FAM180B	-0.206318	0.278236	-4.01687	8.90094e-05	0.00125351	1.11076	NOT
C1orf116	0.587752	4.67548	4.01594	8.93279e-05	0.00125726	1.10745	NOT
MRAP2	-0.582727	2.4744	-4.01534	8.95367e-05	0.00125932	1.10529	NOT
MAP9	-0.50756	1.92436	-4.01522	8.95796e-05	0.00125932	1.10484	NOT
TSPAN33	-0.560948	3.38133	-4.01468	8.97643e-05	0.00126118	1.10293	NOT
RP11-441F2.5	-0.122777	0.134087	-4.01349	9.01786e-05	0.00126626	1.09867	NOT
TMEM132D	-0.462739	0.533029	-4.01173	9.07946e-05	0.00127416	1.09236	NOT
UQCC3	0.34734	3.47228	4.01088	9.10919e-05	0.00127758	1.08933	NOT
APEH	0.260467	6.24937	4.01009	9.13719e-05	0.00128076	1.08649	NOT
NANS	0.365189	6.00249	4.00984	9.14604e-05	0.00128125	1.08559	NOT
MRPL21	0.285333	5.73752	4.00963	9.15321e-05	0.0012815	1.08486	NOT
RBP7	-0.607025	3.20957	-4.00882	9.18215e-05	0.0012848	1.08194	NOT
ADAMTS3	-0.212653	0.490644	-4.00843	9.196e-05	0.00128599	1.08054	NOT
ADAM8	0.748599	4.78601	4.00765	9.22343e-05	0.00128907	1.07778	NOT
GATSL2	-0.358288	1.26538	-4.00718	9.24044e-05	0.0012907	1.07608	NOT
UMPS	0.25975	4.33267	4.00642	9.26732e-05	0.00129358	1.07339	NOT
PML	0.416722	5.66392	4.0063	9.27191e-05	0.00129358	1.07293	NOT
GUCY1A2	-0.282527	0.934389	-4.00423	9.34594e-05	0.00130245	1.06556	NOT
VWA5B2	-0.91848	1.68384	-4.00422	9.34633e-05	0.00130245	1.06552	NOT
RIPK4	0.485387	3.58424	4.00315	9.38501e-05	0.00130708	1.0617	NOT
LGI2	-0.389503	1.15816	-4.00232	9.41529e-05	0.00131039	1.05871	NOT
PSMD9	0.247418	5.63643	4.0022	9.41972e-05	0.00131039	1.05828	NOT
PHLDA1	0.513598	4.86904	3.99973	9.50955e-05	0.00132212	1.04949	NOT
SLC25A53	-0.246048	1.93328	-3.99907	9.53389e-05	0.00132473	1.04712	NOT
IRAK2	0.537726	2.92651	3.9969	9.61405e-05	0.00133509	1.03936	NOT
EIF3EP1	-0.176724	0.701622	-3.99573	9.65755e-05	0.00134036	1.03518	NOT
ESRP2	0.53662	4.10432	3.99499	9.68486e-05	0.00134337	1.03257	NOT
CST4	0.79038	1.85009	3.99473	9.69471e-05	0.00134395	1.03163	NOT
NDUFA6-AS1	-0.340437	2.25213	-3.994	9.72173e-05	0.00134692	1.02905	NOT
SOX5	-0.249675	0.754073	-3.99368	9.73389e-05	0.00134783	1.02789	NOT
RP11-675F6.3	-0.228209	0.283079	-3.99266	9.77206e-05	0.00135233	1.02427	NOT
PGR	-0.276969	0.632222	-3.99245	9.77995e-05	0.00135264	1.02352	NOT
PRKD2	0.362713	5.44824	3.99205	9.79515e-05	0.00135396	1.02208	NOT
EIF3M	0.26878	7.70756	3.99166	9.80996e-05	0.00135522	1.02068	NOT
KLHL15	-0.25433	1.53522	-3.99123	9.8261e-05	0.00135667	1.01916	NOT
ELOVL2	-0.344444	0.7876	-3.99023	9.86381e-05	0.00136015	1.01561	NOT
GPRIN2	0.403303	1.96307	3.99012	9.86818e-05	0.00136015	1.0152	NOT
HES1	0.495411	5.59741	3.99011	9.86836e-05	0.00136015	1.01519	NOT
C20orf194	-0.330832	2.39106	-3.9897	9.88421e-05	0.00136133	1.0137	NOT
EBPL	0.297868	5.22166	3.98944	9.89402e-05	0.00136133	1.01278	NOT
NT5E	0.671847	4.16853	3.98943	9.89425e-05	0.00136133	1.01276	NOT
CKLF-CMTM1	0.407439	2.02183	3.98929	9.89962e-05	0.00136133	1.01226	NOT
KCNH6	-0.70112	0.866304	-3.98849	9.93023e-05	0.00136418	1.0094	NOT
PDIA3	0.310319	8.64029	3.98837	9.93493e-05	0.00136418	1.00896	NOT
CA9	1.43311	5.0969	3.98802	9.94827e-05	0.00136418	1.00772	UP
RPL22L1	0.390459	6.28114	3.98799	9.9493e-05	0.00136418	1.00762	NOT
LINC01589	0.34251	0.74158	3.98789	9.95306e-05	0.00136418	1.00727	NOT
ITPKC	0.420441	4.71686	3.98773	9.95918e-05	0.00136418	1.0067	NOT
CYYR1	-0.494557	2.80355	-3.98766	9.96216e-05	0.00136418	1.00643	NOT
AMER3	-0.428947	0.483025	-3.98745	9.97006e-05	0.00136418	1.00569	NOT
SKA1	0.305648	1.06181	3.98741	9.97164e-05	0.00136418	1.00554	NOT
SEC61G	0.293769	7.73411	3.98717	9.98078e-05	0.00136465	1.0047	NOT
AC026150.8	-0.255337	0.881412	-3.98625	0.000100163	0.00136838	1.00141	NOT
FILIP1	-0.358034	1.07394	-3.98591	0.000100293	0.00136838	1.00021	NOT
MFSD10	0.540652	6.27265	3.9859	0.000100296	0.00136838	1.00018	NOT
NAGS	0.470863	2.11586	3.98587	0.000100309	0.00136838	1.00006	NOT
GAS2	-0.399766	1.2363	-3.98541	0.000100484	0.00136998	0.998449	NOT
DEPDC1	0.346749	1.0562	3.98415	0.000100973	0.00137587	0.993949	NOT
ASTN1	-0.327537	0.3724	-3.98355	0.000101206	0.00137825	0.991818	NOT
SLC4A10	-0.423785	0.581771	-3.98312	0.000101372	0.00137973	0.990302	NOT
SAT2	-0.306194	5.84718	-3.98223	0.000101722	0.00138371	0.987108	NOT
FOXD1	0.582007	1.38328	3.98208	0.00010178	0.00138371	0.986578	NOT
LNP1	-0.282799	1.38648	-3.9817	0.00010193	0.00138492	0.98522	NOT
AC007228.11	-0.196408	0.456511	-3.98156	0.000101985	0.00138492	0.98472	NOT
RP1-292L20.3	-0.247735	0.770678	-3.98062	0.000102351	0.00138831	0.981398	NOT
TMEM62	0.374577	4.45257	3.98052	0.000102389	0.00138831	0.981055	NOT
SGK3	-0.372521	2.43255	-3.98048	0.000102408	0.00138831	0.980883	NOT
RP11-304L19.1	0.706972	2.6755	3.97962	0.000102745	0.00139184	0.977842	NOT
LIME1	0.927761	4.19647	3.97941	0.000102829	0.00139184	0.977083	NOT
COG4	0.298485	5.02464	3.97937	0.000102843	0.00139184	0.976959	NOT
RP11-347C12.4	0.484438	1.29164	3.97915	0.000102932	0.00139226	0.976156	NOT
USP27X	-0.433553	1.82038	-3.97895	0.000103012	0.00139255	0.975443	NOT
CLEC9A	-0.246323	0.474795	-3.97879	0.000103073	0.00139259	0.974892	NOT
SMCR8	-0.351607	2.46934	-3.97763	0.000103532	0.00139801	0.970776	NOT
EPHB4	0.508234	5.25761	3.97649	0.000103987	0.00140336	0.966716	NOT
PHF24	-0.117669	0.220056	-3.97606	0.00010416	0.00140452	0.965183	NOT
TMEM79	0.380247	2.57791	3.97598	0.000104191	0.00140452	0.964908	NOT
ATP2A3	-0.706426	5.23849	-3.97573	0.000104293	0.0014051	0.964003	NOT
TGIF1	0.54191	6.0269	3.97369	0.000105109	0.00141494	0.956786	NOT
NGEF	0.617809	3.1842	3.97361	0.000105141	0.00141494	0.956503	NOT
CEACAM5	1.76652	6.69405	3.97322	0.000105299	0.00141601	0.955116	UP
UCHL1	-0.742119	4.95101	-3.97312	0.000105339	0.00141601	0.954765	NOT
RP11-66B24.2	0.338197	0.89204	3.97258	0.000105559	0.00141683	0.952829	NOT
TTC28	-0.374216	1.97003	-3.97255	0.000105573	0.00141683	0.95271	NOT
KLHDC7B	0.817043	1.75722	3.97253	0.000105578	0.00141683	0.952669	NOT
TMTC1	-0.515475	1.90372	-3.97197	0.000105806	0.0014188	0.950665	NOT
SSNA1	0.275951	6.18248	3.97188	0.000105842	0.0014188	0.950351	NOT
PKP1	0.74343	1.80769	3.9695	0.000106813	0.001431	0.941902	NOT
CENPE	0.29775	1.17745	3.96843	0.00010725	0.00143606	0.938123	NOT
CXorf57	-0.561028	1.41096	-3.96796	0.000107445	0.00143787	0.936437	NOT
ULBP2	0.557039	1.86204	3.96772	0.000107543	0.00143803	0.935596	NOT
DNAJC19	0.222538	4.68182	3.96764	0.000107578	0.00143803	0.935297	NOT
DALRD3	0.266754	4.74236	3.96742	0.000107668	0.00143844	0.934521	NOT
PAM16	0.348706	5.18854	3.96713	0.000107787	0.00143923	0.933495	NOT
WNK3	-0.169826	0.254537	-3.96664	0.000107988	0.00144111	0.93177	NOT
APOH	-1.0207	2.34531	-3.96632	0.000108122	0.00144158	0.930628	DOWN
KCNB1	-0.33871	0.369052	-3.96619	0.000108178	0.00144158	0.930152	NOT
E2F7	0.308437	0.739011	3.96612	0.000108204	0.00144158	0.929923	NOT
WDR7	-0.355023	2.26433	-3.96568	0.000108388	0.00144322	0.928356	NOT
RP11-65J21.3	0.439961	1.25333	3.96537	0.000108517	0.00144414	0.927253	NOT
DPH1	-0.360525	4.0912	-3.96512	0.000108622	0.00144474	0.926355	NOT
CCDC51	0.278437	3.55829	3.96427	0.000108975	0.00144862	0.923355	NOT
FAM8A1	-0.34893	3.32601	-3.96397	0.0001091	0.00144949	0.922289	NOT
RASAL1	0.738009	3.66101	3.96345	0.000109316	0.00145154	0.920467	NOT
LINC00704	0.334004	0.636358	3.96327	0.000109391	0.00145174	0.919824	NOT
ZNF280B	-0.160323	0.406101	-3.96285	0.000109567	0.00145293	0.918338	NOT
VAMP2	-0.429568	5.57359	-3.96273	0.00010962	0.00145293	0.917889	NOT
MRPL3	0.270868	5.6917	3.96262	0.000109663	0.00145293	0.917531	NOT
COX4I1	0.242407	9.24389	3.96222	0.000109832	0.00145436	0.916106	NOT
SLC8A1-AS1	-0.497783	1.24864	-3.96181	0.000110004	0.00145583	0.914659	NOT
CTTN	0.403498	7.10652	3.96067	0.000110487	0.00146142	0.910605	NOT
MSI1	-0.530647	1.26496	-3.96027	0.000110654	0.00146282	0.909205	NOT
RNF150	-0.394946	1.14832	-3.95976	0.000110871	0.00146488	0.907391	NOT
TSPAN11	-0.590413	1.8267	-3.95892	0.000111228	0.00146879	0.904417	NOT
B4GAT1	-0.391355	3.85395	-3.95877	0.000111293	0.00146883	0.903877	NOT
MANF	0.312471	6.97209	3.95858	0.000111375	0.0014691	0.903198	NOT
ZCCHC18	-0.43038	1.12417	-3.95824	0.000111517	0.00147017	0.902015	NOT
RP11-159H10.3	-0.265651	0.394714	-3.95783	0.000111691	0.0014715	0.900572	NOT
2022-09-05	-0.555643	3.71204	-3.95772	0.00011174	0.0014715	0.900163	NOT
LINC01534	-0.24299	1.08491	-3.95615	0.000112413	0.00147953	0.894614	NOT
SAP18	0.263484	7.10751	3.95594	0.000112502	0.00147989	0.89388	NOT
UBE2E3	0.339124	6.10458	3.95567	0.00011262	0.0014803	0.892906	NOT
SOGA3	-0.286251	0.457311	-3.95558	0.000112657	0.0014803	0.892608	NOT
RER1	0.298081	6.55397	3.9547	0.000113038	0.0014845	0.889484	NOT
RP11-579D7.2	0.590797	1.48926	3.95254	0.000113973	0.0014955	0.881859	NOT
TRPT1	0.27504	5.2175	3.95235	0.000114056	0.0014955	0.881189	NOT
DLC1	-0.521678	3.07223	-3.95234	0.000114063	0.0014955	0.881132	NOT
LRRC6	0.454479	2.52837	3.95182	0.00011429	0.00149702	0.879286	NOT
METTL7A	-0.552283	5.22965	-3.95145	0.000114448	0.00149702	0.878009	NOT
GADD45GIP1	0.31193	5.4098	3.95143	0.000114459	0.00149702	0.877922	NOT
RP11-822E23.8	-0.250538	0.761552	-3.95141	0.000114469	0.00149702	0.877841	NOT
SLC41A1	-0.287599	3.56171	-3.95136	0.000114492	0.00149702	0.87766	NOT
PIP4K2C	0.369976	4.74787	3.95106	0.000114622	0.00149791	0.876603	NOT
LINC00683	-0.166714	0.20715	-3.95015	0.00011502	0.00150229	0.8734	NOT
ZNF618	-0.342053	2.06056	-3.94934	0.000115375	0.0015061	0.870548	NOT
SPSB2	0.414	3.68991	3.94906	0.000115501	0.00150693	0.869537	NOT
SH2D3C	-0.453239	2.91873	-3.94857	0.000115717	0.00150893	0.867807	NOT
RAPGEFL1	0.813828	4.25322	3.94827	0.000115848	0.0015098	0.866767	NOT
EML1	-0.486794	2.61942	-3.94776	0.000116072	0.00151114	0.864975	NOT
PCNA	0.376986	5.75873	3.94762	0.000116138	0.00151114	0.86445	NOT
TLR7	-0.375235	1.01361	-3.94761	0.00011614	0.00151114	0.864435	NOT
PWAR5	-0.185304	0.356336	-3.94725	0.000116301	0.00151242	0.863154	NOT
ITPKA	0.734423	2.48226	3.9459	0.000116899	0.00151931	0.858407	NOT
EPHA3	-0.624866	2.46874	-3.9457	0.000116992	0.00151931	0.857673	NOT
C2orf47	0.259084	3.71499	3.94563	0.000117021	0.00151931	0.857442	NOT
GSDMB	0.794025	4.98593	3.94379	0.000117844	0.00152917	0.850958	NOT
BRINP1	-0.374418	0.575136	-3.9431	0.000118157	0.0015324	0.848506	NOT
AC009014.3	-0.81749	1.48039	-3.94218	0.000118573	0.00153695	0.845261	NOT
HCAR1	0.48262	0.912165	3.94096	0.000119125	0.00154328	0.840959	NOT
RP11-442N24__B.1	-0.136753	0.427869	-3.94065	0.000119266	0.00154347	0.839864	NOT
BCL2	-0.439079	1.69558	-3.94064	0.000119269	0.00154347	0.839846	NOT
ORAI3	0.29372	4.08333	3.94043	0.000119367	0.00154391	0.83908	NOT
MTFR2	0.303391	1.34101	3.94024	0.00011945	0.00154415	0.838439	NOT
NEUROD1	-0.916432	1.85351	-3.93919	0.000119932	0.00154954	0.834717	NOT
SFXN3	0.445466	5.37617	3.93894	0.000120046	0.00155018	0.833835	NOT
CXCL12	-0.84188	4.83195	-3.93803	0.000120462	0.00155471	0.830638	NOT
RP11-395G23.3	0.431376	1.99757	3.93746	0.000120726	0.00155728	0.82861	NOT
ARHGEF39	0.494469	1.88136	3.93619	0.000121309	0.00156395	0.824157	NOT
RNF126	0.34979	4.88363	3.93454	0.000122076	0.00157248	0.81833	NOT
CPE	-0.903287	6.49035	-3.93448	0.000122102	0.00157248	0.81813	NOT
RP11-32B5.7	-0.158112	0.232552	-3.93403	0.000122314	0.00157412	0.816531	NOT
PDCD10	0.352383	5.19066	3.93393	0.000122361	0.00157412	0.816174	NOT
CBLN4	-0.391985	0.68257	-3.93361	0.000122507	0.00157515	0.815073	NOT
PLCXD3	-0.601123	1.19697	-3.93329	0.000122657	0.00157623	0.813941	NOT
PAX6	-0.875205	2.55197	-3.93271	0.00012293	0.0015789	0.811879	NOT
RP11-114H23.1	0.155916	0.193033	3.93224	0.000123147	0.00158019	0.810254	NOT
AGPAT2	0.51277	6.6059	3.93221	0.000123163	0.00158019	0.810133	NOT
NSMCE2	0.306988	4.35045	3.93121	0.000123631	0.00158535	0.806626	NOT
SEZ6L	-0.789475	1.33418	-3.93067	0.000123886	0.00158776	0.804722	NOT
FXYD5	0.606981	8.16577	3.92996	0.000124222	0.00159123	0.802211	NOT
LTBR	0.404251	6.72374	3.92954	0.00012442	0.00159291	0.800738	NOT
PLA2G4C	-0.436941	3.25145	-3.9289	0.000124726	0.00159597	0.798472	NOT
ECM1	0.793553	5.58014	3.92866	0.000124838	0.00159655	0.79764	NOT
NEDD8	0.273151	7.63036	3.92833	0.000124993	0.00159768	0.796495	NOT
LINC01559	0.938532	2.6648	3.92786	0.000125219	0.00159972	0.794823	NOT
RP11-50C13.1	0.307453	1.61745	3.92751	0.000125385	0.00160044	0.793595	NOT
AP3B2	-0.635165	1.39017	-3.92746	0.00012541	0.00160044	0.793415	NOT
TRIM47	0.509853	5.73813	3.92732	0.000125476	0.00160044	0.792924	NOT
SPATS2L	0.490649	6.99005	3.92682	0.000125714	0.00160263	0.791171	NOT
STXBP5	-0.373376	2.62761	-3.92599	0.000126113	0.00160685	0.788247	NOT
QARS	0.259008	7.01316	3.92554	0.000126328	0.00160874	0.786666	NOT
TMEM159	0.507128	4.96797	3.92429	0.000126929	0.00161553	0.78228	NOT
BRMS1	0.25264	5.45458	3.92395	0.000127091	0.00161673	0.781101	NOT
FLG-AS1	-0.24817	0.508168	-3.92358	0.000127272	0.00161817	0.779786	NOT
ATP6V1G2	-0.314671	1.00222	-3.92289	0.000127608	0.00162159	0.777346	NOT
AC005224.2	-0.110465	0.272133	-3.92088	0.000128586	0.00163314	0.770292	NOT
RFPL1S	-0.101085	0.184379	-3.91918	0.000129418	0.00164285	0.764325	NOT
RP11-389C8.2	-0.321383	1.38473	-3.91886	0.000129577	0.00164398	0.763194	NOT
NBEA	-0.509295	1.90002	-3.91797	0.000130011	0.00164862	0.760103	NOT
CNOT11	0.297631	4.80129	3.91766	0.000130167	0.00164973	0.758991	NOT
NAT8L	-0.459757	0.93055	-3.91595	0.000131011	0.00165934	0.753015	NOT
EMG1	0.319927	4.54163	3.91585	0.000131064	0.00165934	0.752641	NOT
MAPT	-0.552711	1.07975	-3.91478	0.000131598	0.00166522	0.748884	NOT
LINC01197	-0.292066	0.849645	-3.91428	0.000131845	0.00166746	0.747153	NOT
HMG20B	0.358411	5.61442	3.9141	0.000131935	0.00166771	0.746524	NOT
MOCS1	-0.382102	2.65553	-3.91354	0.000132215	0.00167037	0.744562	NOT
TMUB1	0.374448	5.71752	3.91309	0.000132441	0.00167184	0.742982	NOT
LMNB1	0.449542	3.83333	3.91303	0.000132471	0.00167184	0.742775	NOT
MRPL51	0.302812	6.97517	3.9116	0.000133195	0.0016801	0.737734	NOT
PPA1	0.348824	7.33889	3.90949	0.000134263	0.00169268	0.730354	NOT
SYP	-0.883393	2.43343	-3.90932	0.000134347	0.00169285	0.729775	NOT
RP11-60L3.1	0.487799	0.936681	3.90887	0.00013458	0.00169489	0.728176	NOT
PLEKHG6	0.56752	3.79646	3.908	0.000135025	0.0016996	0.725123	NOT
ZNRF1	0.324628	4.43948	3.90711	0.00013548	0.00170443	0.722016	NOT
BCDIN3D-AS1	-0.198504	0.538034	-3.90658	0.000135753	0.00170697	0.720154	NOT
MRPL28	0.305472	5.86229	3.9064	0.000135845	0.00170723	0.719528	NOT
MAP3K6	0.45411	4.79884	3.90608	0.000136008	0.00170838	0.718421	NOT
AC114730.2	-0.146755	0.288755	-3.90563	0.000136244	0.00171044	0.716821	NOT
CORO1B	0.346482	6.37693	3.90527	0.000136429	0.00171186	0.715568	NOT
EML6	-0.300334	0.855059	-3.90473	0.000136709	0.00171448	0.713671	NOT
DLGAP3	-0.31269	0.513394	-3.90444	0.000136856	0.00171543	0.712678	NOT
RP3-466P17.1	-0.133776	0.216555	-3.90418	0.000136992	0.00171624	0.711758	NOT
NDUFC2	0.249809	7.59346	3.90366	0.000137261	0.0017187	0.709947	NOT
FAM72C	0.301271	0.910275	3.90327	0.000137462	0.00172032	0.708594	NOT
PLXNB2	0.380921	6.97212	3.90256	0.000137834	0.00172348	0.706097	NOT
CECR1	-0.676048	4.16371	-3.90251	0.000137858	0.00172348	0.705933	NOT
VRK1	0.300067	3.26082	3.90223	0.000138009	0.00172394	0.704925	NOT
FGD6	0.479426	2.74956	3.90205	0.000138101	0.00172394	0.704305	NOT
MRPS10	0.297625	4.45445	3.90203	0.000138111	0.00172394	0.704242	NOT
NUCB2	-0.407686	6.10358	-3.90161	0.000138332	0.0017258	0.702764	NOT
PSMB8	0.421633	6.79257	3.90093	0.000138689	0.00172935	0.700384	NOT
ARPC5L	0.317797	5.60759	3.90018	0.000139081	0.00173302	0.697774	NOT
RP11-49I11.4	0.280076	1.03548	3.90009	0.000139128	0.00173302	0.697462	NOT
ATRNL1	-0.415209	0.803978	-3.89984	0.000139263	0.00173305	0.696568	NOT
EPB41L2	-0.468616	4.66774	-3.89981	0.000139275	0.00173305	0.696486	NOT
CLUL1	-0.336426	0.824495	-3.89964	0.000139364	0.00173326	0.695895	NOT
FNDC3A	-0.42221	4.15538	-3.89941	0.000139485	0.00173385	0.695097	NOT
GUCY1A3	-0.585546	3.13904	-3.89895	0.000139732	0.00173603	0.693457	NOT
RP11-463I20.1	0.377125	3.5445	3.8984	0.000140019	0.0017387	0.691561	NOT
ZNF581	0.30363	4.32703	3.89715	0.000140686	0.00174598	0.687171	NOT
LINC00152	0.552436	6.00604	3.89702	0.000140752	0.00174598	0.686737	NOT
PCDHA6	-0.209133	0.456563	-3.89672	0.000140911	0.00174705	0.685697	NOT
LINC00853	0.243116	0.823679	3.89627	0.000141151	0.00174863	0.684121	NOT
TMC4	0.52367	5.95485	3.8962	0.000141193	0.00174863	0.683848	NOT
SNRPEP4	0.408443	2.86988	3.89607	0.000141258	0.00174863	0.683425	NOT
HES2	0.52745	1.05448	3.89546	0.000141588	0.00175181	0.681267	NOT
C15orf59	-0.525011	1.97363	-3.89511	0.000141772	0.00175283	0.680069	NOT
ATP5E	0.410218	6.82053	3.89497	0.000141847	0.00175283	0.679578	NOT
PLIN3	0.440155	5.79715	3.89489	0.00014189	0.00175283	0.679298	NOT
MIR222HG	0.59113	2.44465	3.89273	0.000143054	0.00176631	0.671749	NOT
EPN3	0.648021	3.39485	3.89248	0.000143192	0.00176643	0.670861	NOT
ANGPT1	-0.361181	1.17815	-3.89238	0.000143242	0.00176643	0.67054	NOT
FAM207A	0.361144	4.03796	3.8923	0.000143286	0.00176643	0.670257	NOT
LOH12CR2	-0.227329	0.831517	-3.89198	0.000143459	0.00176647	0.669141	NOT
ACOT9	0.405972	4.82132	3.89194	0.000143482	0.00176647	0.668988	NOT
LINC01128	-0.344104	3.00964	-3.8918	0.000143557	0.00176647	0.668506	NOT
GTF3C2	0.257311	4.77041	3.89175	0.000143584	0.00176647	0.668332	NOT
MARK1	-0.37303	1.36752	-3.89135	0.000143804	0.001767	0.666922	NOT
POLD1	0.414503	3.96663	3.89132	0.00014382	0.001767	0.666816	NOT
CTD-2619J13.5	-0.157915	0.298929	-3.89127	0.000143848	0.001767	0.666635	NOT
PA2G4	0.285167	6.18395	3.89016	0.000144447	0.00177322	0.662796	NOT
GJB6	0.690714	1.1055	3.89006	0.000144503	0.00177322	0.662439	NOT
AMIGO1	-0.403749	1.66876	-3.8898	0.000144647	0.0017735	0.661522	NOT
RP11-522I20.3	-0.246907	1.28696	-3.88975	0.000144675	0.0017735	0.661344	NOT
SLC8A2	-0.617836	1.10072	-3.88866	0.000145272	0.00177991	0.657538	NOT
DDX25	-0.454215	0.642776	-3.88852	0.000145346	0.00177991	0.65707	NOT
L3MBTL4-AS1	-0.110748	0.239744	-3.88811	0.000145572	0.00178177	0.65563	NOT
TRIM11	0.320907	4.06176	3.8875	0.000145906	0.00178495	0.653513	NOT
CD36	-0.784613	3.48482	-3.88711	0.000146124	0.00178669	0.652139	NOT
WBSCR22	0.279034	6.45138	3.8864	0.000146515	0.00179056	0.649668	NOT
RP11-304L19.3	0.624776	2.53056	3.88537	0.000147086	0.00179661	0.646075	NOT
EID3	-0.293623	1.22593	-3.88524	0.000147159	0.00179661	0.645614	NOT
LFNG	0.590681	5.58844	3.88473	0.000147439	0.00179911	0.643859	NOT
HLX-AS1	-0.135929	0.226621	-3.88343	0.000148167	0.00180707	0.63931	NOT
KIAA1324	-1.05029	4.18756	-3.88298	0.000148415	0.00180837	0.637766	DOWN
SFRP1	-0.892509	2.48988	-3.88286	0.000148483	0.00180837	0.637344	NOT
RP11-793H13.11	-0.390718	1.37784	-3.88283	0.000148501	0.00180837	0.637234	NOT
AVPR1B	-0.269492	0.315269	-3.88264	0.000148608	0.00180876	0.636566	NOT
RIPPLY2	-0.575725	0.889661	-3.88203	0.000148948	0.00181197	0.634457	NOT
RP11-175K6.1	-0.313862	1.07403	-3.88123	0.000149402	0.00181582	0.631646	NOT
LBX2-AS1	0.405835	3.02676	3.8812	0.000149416	0.00181582	0.631559	NOT
RP11-545I5.3	-0.266123	1.6414	-3.8809	0.000149587	0.00181631	0.6305	NOT
NXNL2	0.285646	0.773846	3.88086	0.000149608	0.00181631	0.630371	NOT
KRT4	0.827557	1.07792	3.8807	0.000149697	0.00181646	0.629826	NOT
SLC6A4	-0.452182	0.634465	-3.88036	0.000149893	0.00181793	0.628615	NOT
C14orf2	0.253357	7.05029	3.87966	0.000150287	0.00182179	0.626188	NOT
C14orf132	-0.524467	2.09425	-3.87951	0.000150373	0.00182191	0.62566	NOT
RP11-416N2.4	-0.404855	0.879778	-3.87914	0.000150579	0.00182348	0.624396	NOT
RPS16	0.289013	10.961	3.87883	0.00015076	0.00182475	0.623285	NOT
CASS4	-0.341266	1.06338	-3.87862	0.000150875	0.00182521	0.622584	NOT
AC010226.4	-0.250684	1.08185	-3.87817	0.000151135	0.00182743	0.620997	NOT
CWC15	0.238228	5.48286	3.87748	0.000151526	0.00183124	0.618607	NOT
TXNRD3	0.247892	2.70866	3.87723	0.000151672	0.00183208	0.617718	NOT
DNAJC27	-0.231555	1.34507	-3.87674	0.000151952	0.00183453	0.616016	NOT
GOLGA8R	-0.271076	0.874501	-3.8762	0.000152261	0.00183734	0.614137	NOT
HEPACAM	-0.100693	0.0975718	-3.87547	0.000152676	0.00183915	0.611628	NOT
KCTD12	-0.536351	4.44369	-3.87535	0.000152747	0.00183915	0.611197	NOT
SLC22A17	-0.699083	4.07209	-3.87528	0.000152787	0.00183915	0.610956	NOT
RP5-899E9.1	-0.188581	0.486479	-3.87527	0.000152793	0.00183915	0.61092	NOT
COL21A1	-0.416803	1.23194	-3.87527	0.000152795	0.00183915	0.610905	NOT
RP11-213G2.3	-0.204142	0.992547	-3.87453	0.000153221	0.00184335	0.608336	NOT
PLAC8	0.903807	5.90005	3.87409	0.000153471	0.00184481	0.606826	NOT
GPR141	-0.321858	0.736855	-3.87405	0.000153496	0.00184481	0.606677	NOT
CHCHD7	0.280292	4.86271	3.87162	0.000154904	0.0018608	0.598245	NOT
TAGLN3	-0.78075	1.57751	-3.8703	0.000155681	0.00186919	0.593625	NOT
MROH8	-0.283696	0.997919	-3.86973	0.000156013	0.00187191	0.591659	NOT
PDZK1IP1	1.02328	7.38003	3.86964	0.000156064	0.00187191	0.591358	UP
MGST1	0.731648	6.30526	3.86927	0.000156283	0.00187319	0.590061	NOT
EPB41L1	0.496327	5.54085	3.86919	0.000156331	0.00187319	0.589783	NOT
[truncated: 21,943 more rows]

## Sheet: GO enrichment analysis of TCGA 
GO enrichment analysis of DEGs between the high-risk and low-risk groups in TCGA dataset.
ONTOLOGY	ID	Description	GeneRatio	BgRatio	pvalue	p.adjust	qvalue	geneID	Count
BP	GO:0008544	epidermis development	33/178	463/18862	8.13711e-20	2.16528e-16	1.88438e-16	KRT18/KRT7/KRT8/WNT10A/KRT19/PKP3/KRT6A/KRT16/SULT2B1/CTSV/ZBED2/GJB5/COL17A1/SCEL/SFN/KRT13/CST6/CDH3/EVPL/EPHA2/CRABP2/LAMB3/LAMA3/KRT17/KRT15/PRSS8/COL7A1/FA2H/LAMC2/SPRR1B/KLK7/SPRR3/KRT5	33
BP	GO:0043588	skin development	29/178	415/18862	2.98993e-17	3.97811e-14	3.46203e-14	KRT18/KRT7/GJB3/ITGA3/KRT8/WNT10A/KRT19/PKP3/KRT6A/KRT16/CTSV/ITGB4/ZBED2/SCEL/SFN/KRT13/CDH3/EVPL/MET/EPHA2/ITGB6/CLDN4/KRT17/KRT15/PRSS8/FA2H/SPRR1B/SPRR3/KRT5	29
BP	GO:0070268	cornification	15/178	113/18862	1.87222e-13	1.66066e-10	1.44522e-10	KRT18/KRT7/KRT8/KRT19/PKP3/KRT6A/KRT16/KRT13/EVPL/KRT17/KRT15/PRSS8/SPRR1B/SPRR3/KRT5	15
BP	GO:0009913	epidermal cell differentiation	23/178	360/18862	4.86333e-13	3.23533e-10	2.81561e-10	KRT18/KRT7/KRT8/KRT19/PKP3/KRT6A/KRT16/SULT2B1/CTSV/ZBED2/SCEL/SFN/KRT13/CDH3/EVPL/EPHA2/KRT17/KRT15/PRSS8/FA2H/SPRR1B/SPRR3/KRT5	23
BP	GO:0030216	keratinocyte differentiation	21/178	302/18862	1.06337e-12	5.65924e-10	4.92507e-10	KRT18/KRT7/KRT8/KRT19/PKP3/KRT6A/KRT16/CTSV/ZBED2/SCEL/SFN/KRT13/CDH3/EVPL/EPHA2/KRT17/KRT15/PRSS8/SPRR1B/SPRR3/KRT5	21
BP	GO:0031424	keratinization	17/178	225/18862	4.63395e-11	2.05516e-08	1.78854e-08	KRT18/KRT7/KRT8/KRT19/PKP3/KRT6A/KRT16/SFN/KRT13/CDH3/EVPL/KRT17/KRT15/PRSS8/SPRR1B/SPRR3/KRT5	17
BP	GO:0031581	hemidesmosome assembly	6/178	12/18862	5.72246e-10	2.17535e-07	1.89314e-07	ITGB4/COL17A1/LAMB3/LAMA3/LAMC2/KRT5	6
BP	GO:0061436	establishment of skin barrier	5/178	24/18862	2.60009e-06	0.000864854	0.000752657	KRT16/SFN/MET/CLDN4/FA2H	5
BP	GO:0033561	regulation of water loss via skin	5/178	26/18862	3.96286e-06	0.00117169	0.00101968	KRT16/SFN/MET/CLDN4/FA2H	5
BP	GO:0030198	extracellular matrix organization	15/178	393/18862	5.05271e-06	0.00122794	0.00106864	ITGA3/SERPINB5/CTSV/ITGB4/COL17A1/MMP28/ITGB6/LAMB3/LAMA3/COL7A1/LAMC2/KLK7/MMP7/MMP11/TTR	15
BP	GO:0043062	extracellular structure organization	15/178	394/18862	5.20992e-06	0.00122794	0.00106864	ITGA3/SERPINB5/CTSV/ITGB4/COL17A1/MMP28/ITGB6/LAMB3/LAMA3/COL7A1/LAMC2/KLK7/MMP7/MMP11/TTR	15
BP	GO:0045229	external encapsulating structure organization	15/178	396/18862	5.53752e-06	0.00122794	0.00106864	ITGA3/SERPINB5/CTSV/ITGB4/COL17A1/MMP28/ITGB6/LAMB3/LAMA3/COL7A1/LAMC2/KLK7/MMP7/MMP11/TTR	15
BP	GO:0016266	O-glycan processing	6/178	61/18862	2.34413e-05	0.00389858	0.00339282	MUC16/B3GNT3/MUC4/MUC1/MUC5B/MUC5AC	6
BP	GO:0001890	placenta development	8/178	135/18862	4.29741e-05	0.00634665	0.0055233	GJB3/KRT8/KRT19/GJB5/WNT7B/PHLDA2/PPARG/ADM	8
BP	GO:0001667	ameboidal-type cell migration	15/178	473/18862	4.43228e-05	0.00634665	0.0055233	ITGA3/KRT16/ITGB4/MET/S100P/EPHA2/S100A2/ID1/WNT7A/PPARG/TACSTD2/ANXA3/FGFBP1/SCG2/APOH	15
BP	GO:0007044	cell-substrate junction assembly	7/178	100/18862	4.53161e-05	0.00634665	0.0055233	RHOD/ITGB4/COL17A1/LAMB3/LAMA3/LAMC2/KRT5	7
BP	GO:0007369	gastrulation	9/178	179/18862	5.20272e-05	0.00692222	0.00602421	ITGA3/ITGB4/DKK1/EPHA2/LAMB3/LAMA3/COL7A1/IL1RN/CFC1	9
BP	GO:0050891	multicellular organismal water homeostasis	6/178	72/18862	6.05434e-05	0.00767171	0.00667646	KRT16/SFN/MET/CLDN4/SCNN1A/FA2H	6
BP	GO:0150115	cell-substrate junction organization	7/178	106/18862	6.57965e-05	0.00795839	0.00692595	RHOD/ITGB4/COL17A1/LAMB3/LAMA3/LAMC2/KRT5	7
BP	GO:0001892	embryonic placenta development	6/178	79/18862	0.000102003	0.0108572	0.00944868	KRT8/KRT19/GJB5/WNT7B/PHLDA2/ADM	6
BP	GO:0030104	water homeostasis	6/178	79/18862	0.000102003	0.0108572	0.00944868	KRT16/SFN/MET/CLDN4/SCNN1A/FA2H	6
BP	GO:0001704	formation of primary germ layer	7/178	115/18862	0.000110181	0.0112766	0.00981373	ITGA3/ITGB4/DKK1/EPHA2/LAMB3/LAMA3/COL7A1	7
BP	GO:0010951	negative regulation of endopeptidase activity	10/178	245/18862	0.000115107	0.0113445	0.00987276	ANXA8/SERPINB5/ANXA8L1/SFN/CST6/A2ML1/WFDC3/COL7A1/SLPI/SERPINB3	10
BP	GO:0048608	reproductive structure development	13/178	405/18862	0.000128299	0.0121929	0.0106112	GJB3/KRT8/KRT19/SERPINB5/GJB5/CRIP1/WNT7B/BIK/PHLDA2/WNT7A/PPARG/ADM/PTPRN	13
BP	GO:0061458	reproductive system development	13/178	408/18862	0.000138006	0.0126633	0.0110205	GJB3/KRT8/KRT19/SERPINB5/GJB5/CRIP1/WNT7B/BIK/PHLDA2/WNT7A/PPARG/ADM/PTPRN	13
BP	GO:0010466	negative regulation of peptidase activity	10/178	257/18862	0.000170031	0.0147902	0.0128715	ANXA8/SERPINB5/ANXA8L1/SFN/CST6/A2ML1/WFDC3/COL7A1/SLPI/SERPINB3	10
BP	GO:0023061	signal release	14/178	475/18862	0.000172302	0.0147902	0.0128715	PTGES/SLC2A1/NMU/WNT7A/SYT8/ADM/IL1RN/SNCG/CPLX2/CHGA/PTPRN/ABCC8/SCG5/SLC30A8	14
BP	GO:0070307	lens fiber cell development	3/178	13/18862	0.000220448	0.0177761	0.01547	WNT7B/EPHA2/WNT7A	3
BP	GO:0042445	hormone metabolic process	9/178	218/18862	0.000232678	0.0182104	0.015848	KLK6/CRABP2/ADM/DHRS9/PCSK1/PCSK2/ADH1B/SCG5/TTR	9
BP	GO:0022009	central nervous system vasculogenesis	2/178	3/18862	0.000264029	0.0195161	0.0169843	WNT7B/WNT7A	2
BP	GO:0033366	protein localization to secretory granule	2/178	3/18862	0.000264029	0.0195161	0.0169843	SCG3/CHGA	2
BP	GO:0052547	regulation of peptidase activity	13/178	455/18862	0.000396226	0.0282975	0.0246265	ANXA8/SERPINB5/ANXA8L1/SFN/CST6/CLDN4/A2ML1/PPARG/PRSS22/WFDC3/COL7A1/SLPI/SERPINB3	13
BP	GO:0019730	antimicrobial humoral response	7/178	142/18862	0.000404098	0.0282975	0.0246265	KRT6A/WFDC3/SLPI/KLK7/DEFB1/LCN2/CHGA	7
BP	GO:0010469	regulation of signaling receptor activity	8/178	188/18862	0.000423335	0.0288845	0.0251373	PSCA/GPRC5A/DKK1/LY6E/PHLDA2/PPARG/MUC4/AREG	8
BP	GO:0045861	negative regulation of proteolysis	11/178	346/18862	0.000460919	0.0306627	0.0266848	ANXA8/SERPINB5/ANXA8L1/SFN/CST6/A2ML1/WFDC3/COL7A1/SLPI/IL1R2/SERPINB3	11
BP	GO:0006493	protein O-linked glycosylation	6/178	105/18862	0.000482649	0.0313251	0.0272613	MUC16/B3GNT3/MUC4/MUC1/MUC5B/MUC5AC	6
BP	GO:0060192	negative regulation of lipase activity	3/178	17/18862	0.000509773	0.031737	0.0276198	ANXA8/ANXA8L1/ANGPTL4	3
BP	GO:0014045	establishment of endothelial blood-brain barrier	2/178	4/18862	0.000524775	0.031737	0.0276198	WNT7B/WNT7A	2
BP	GO:1900138	negative regulation of phospholipase A2 activity	2/178	4/18862	0.000524775	0.031737	0.0276198	ANXA8/ANXA8L1	2
BP	GO:0031589	cell-substrate adhesion	11/178	359/18862	0.000626189	0.0365427	0.031802	ITGA3/RHOD/ITGB4/MSLN/COL17A1/ITGB6/ID1/LAMB3/TACSTD2/MUC4/CEACAM6	11
BP	GO:0044409	entry into host	7/178	153/18862	0.000631704	0.0365427	0.031802	KRT6A/LY6E/MET/EPHA2/ITGB6/TMPRSS4/SERPINB3	7
BP	GO:0034329	cell junction assembly	12/178	425/18862	0.00073426	0.0415716	0.0361785	AMIGO2/PKP3/RHOD/ITGB4/COL17A1/EPHA2/CLDN4/LAMB3/WNT7A/LAMA3/LAMC2/KRT5	12
BP	GO:0035987	endodermal cell differentiation	4/178	44/18862	0.000775276	0.0425423	0.0370233	DKK1/LAMB3/LAMA3/COL7A1	4
BP	GO:0009914	hormone transport	10/178	312/18862	0.000783379	0.0425423	0.0370233	SLC2A1/NMU/ADM/IL1RN/CHGA/PTPRN/ABCC8/SCG5/SLC30A8/TTR	10
BP	GO:0060713	labyrinthine layer morphogenesis	3/178	20/18862	0.000837013	0.0445458	0.0387669	GJB5/WNT7B/ADM	3
BP	GO:0050678	regulation of epithelial cell proliferation	11/178	374/18862	0.000875602	0.0456858	0.039759	SERPINB5/SFN/CDH3/ID1/WNT7A/PPARG/FGFBP1/AREG/SCG2/APOH/PTPRN	11
CC	GO:0005796	Golgi lumen	9/184	102/19520	5.20811e-07	0.00013489	9.64871e-05	MUC16/WNT7B/WNT7A/MUC4/MUC1/DEFB1/MUC5B/MMP11/MUC5AC	9
CC	GO:0009925	basal plasma membrane	12/184	240/19520	3.06605e-06	0.000333167	0.000238315	ITGA3/ITGB4/SLC2A1/MET/MST1R/CLDN4/SLC16A3/TACSTD2/PROM2/AQP5/CA9/CEACAM5	12
CC	GO:0005882	intermediate filament	11/184	215/19520	6.41662e-06	0.000333167	0.000238315	KRT18/KRT7/KRT8/KRT19/KRT6A/KRT16/KRT13/EVPL/KRT17/KRT15/KRT5	11
CC	GO:0045178	basal part of cell	12/184	258/19520	6.4318e-06	0.000333167	0.000238315	ITGA3/ITGB4/SLC2A1/MET/MST1R/CLDN4/SLC16A3/TACSTD2/PROM2/AQP5/CA9/CEACAM5	12
CC	GO:0005604	basement membrane	7/184	94/19520	3.02585e-05	0.00121049	0.000865864	ITGB4/COL17A1/LAMB3/LAMA3/LAD1/COL7A1/LAMC2	7
CC	GO:0045111	intermediate filament cytoskeleton	11/184	256/19520	3.27159e-05	0.00121049	0.000865864	KRT18/KRT7/KRT8/KRT19/KRT6A/KRT16/KRT13/EVPL/KRT17/KRT15/KRT5	11
CC	GO:0062023	collagen-containing extracellular matrix	14/184	423/19520	5.0591e-05	0.00163788	0.00117158	ANXA8/ITGB4/COL17A1/MMP28/S100A6/LAMB3/LAMA3/ANGPTL4/LAD1/COL7A1/SLPI/LAMC2/S100A4/APOH	14
CC	GO:0043256	laminin complex	3/184	12/19520	0.000170277	0.00490019	0.00350511	LAMB3/LAMA3/LAMC2	3
CC	GO:0005911	cell-cell junction	14/184	485/19520	0.000212752	0.00551027	0.00394151	KRT18/GJB3/KRT8/GJB4/PKP3/GJB5/COL17A1/SLC2A1/TRIM29/CDH3/EVPL/EPHA2/S100A11/CLDN4	14
CC	GO:0016324	apical plasma membrane	11/184	351/19520	0.000517403	0.0111673	0.00798798	SLC2A1/SLC39A4/MAL2/CLDN4/SLC16A3/SCNN1A/PROM2/MUC1/AQP5/CEACAM5/CEACAM6	11
CC	GO:0043034	costamere	3/184	18/19520	0.000605795	0.0120693	0.00863319	KRT8/KRT19/AHNAK2	3
CC	GO:0005922	connexin complex	3/184	21/19520	0.000967067	0.0159129	0.0113826	GJB3/GJB4/GJB5	3
CC	GO:0016327	apicolateral plasma membrane	3/184	21/19520	0.000967067	0.0159129	0.0113826	KRT8/KRT19/CLDN4	3
CC	GO:0034774	secretory granule lumen	10/184	322/19520	0.000991264	0.0159129	0.0113826	CDA/S100P/S100A11/SLPI/SERPINB3/LCN2/PCSK1/SCG3/APOH/TTR	10
CC	GO:0060205	cytoplasmic vesicle lumen	10/184	326/19520	0.00108791	0.0159129	0.0113826	CDA/S100P/S100A11/SLPI/SERPINB3/LCN2/PCSK1/SCG3/APOH/TTR	10
CC	GO:0031983	vesicle lumen	10/184	328/19520	0.00113905	0.0159129	0.0113826	CDA/S100P/S100A11/SLPI/SERPINB3/LCN2/PCSK1/SCG3/APOH/TTR	10
CC	GO:0031225	anchored component of membrane	7/184	170/19520	0.00116736	0.0159129	0.0113826	MSLN/PSCA/LY6D/LY6E/CEACAM5/CEACAM6/CFC1	7
CC	GO:0030056	hemidesmosome	2/184	6/19520	0.00129301	0.0167445	0.0119774	ITGB4/COL17A1	2
CC	GO:0031528	microvillus membrane	3/184	26/19520	0.00182622	0.0225234	0.016111	S100P/PROM2/CA9	3
CC	GO:0045177	apical part of cell	11/184	414/19520	0.0019583	0.0230545	0.0164909	SLC2A1/SLC39A4/MAL2/CLDN4/SLC16A3/SCNN1A/PROM2/MUC1/AQP5/CEACAM5/CEACAM6	11
CC	GO:0031045	dense core granule	3/184	28/19520	0.00226947	0.0255562	0.0182804	SYT8/SCG2/CHGA	3
CC	GO:0005861	troponin complex	2/184	9/19520	0.00304592	0.0315994	0.0226031	TNNT1/TNNI2	2
CC	GO:0008305	integrin complex	3/184	31/19520	0.00305014	0.0315994	0.0226031	ITGA3/ITGB4/ITGB6	3
CC	GO:0030017	sarcomere	7/184	203/19520	0.00318669	0.0317443	0.0227068	KRT8/FLNB/KRT19/AHNAK2/SLC2A1/TNNT1/TNNI2	7
CC	GO:0043679	axon terminus	5/184	114/19520	0.00452245	0.0418055	0.0299035	NMU/SNCG/CPLX2/PTPRN/SCGN	5
CC	GO:0030133	transport vesicle	10/184	402/19520	0.00493622	0.0426161	0.0304833	SFTA2/SYT8/AREG/PCSK1/SCG3/PCSK2/CHGA/PTPRN/SCGN/SLC30A8	10
CC	GO:0030016	myofibril	7/184	224/19520	0.00544251	0.0454713	0.0325257	KRT8/FLNB/KRT19/AHNAK2/SLC2A1/TNNT1/TNNI2	7
CC	GO:0030018	Z disc	5/184	122/19520	0.00601384	0.0486745	0.034817	KRT8/FLNB/KRT19/AHNAK2/SLC2A1	5
CC	GO:0043292	contractile fiber	7/184	231/19520	0.00641134	0.049042	0.0350798	KRT8/FLNB/KRT19/AHNAK2/SLC2A1/TNNT1/TNNI2	7
CC	GO:0098992	neuronal dense core vesicle	2/184	13/19520	0.00643795	0.049042	0.0350798	SCG2/CHGA	2
MF	GO:0048306	calcium-dependent protein binding	10/178	84/18337	8.56117e-09	3.43303e-06	2.72155e-06	S100A16/S100P/S100A6/S100A2/S100A11/S100A14/SYT8/ANXA3/S100A4/CPLX2	10
MF	GO:0004252	serine-type endopeptidase activity	11/178	168/18337	7.63875e-07	0.000153157	0.000121416	KLK8/KLK6/KLK10/TMPRSS4/PRSS22/PRSS8/KLK11/KLK7/MMP7/PCSK1/PCSK2	11
MF	GO:0008236	serine-type peptidase activity	11/178	186/18337	2.08059e-06	0.000231483	0.000183509	KLK8/KLK6/KLK10/TMPRSS4/PRSS22/PRSS8/KLK11/KLK7/MMP7/PCSK1/PCSK2	11
MF	GO:0017171	serine hydrolase activity	11/178	188/18337	2.30905e-06	0.000231483	0.000183509	KLK8/KLK6/KLK10/TMPRSS4/PRSS22/PRSS8/KLK11/KLK7/MMP7/PCSK1/PCSK2	11
MF	GO:0045296	cadherin binding	13/178	332/18337	2.25273e-05	0.00144878	0.00114853	KRT18/FLNB/PKP3/SFN/GPRC5A/TRIM29/CDH3/EVPL/S100P/EPHA2/S100A11/EPS8L1/LAD1	13
MF	GO:0004175	endopeptidase activity	15/178	438/18337	2.52904e-05	0.00144878	0.00114853	CTSV/MMP28/KLK8/KLK6/KLK10/TMPRSS4/PRSS22/PRSS8/KLK11/MMEL1/KLK7/MMP7/MMP11/PCSK1/PCSK2	15
MF	GO:0004857	enzyme inhibitor activity	12/178	385/18337	0.000392565	0.0143108	0.0113449	SERPINB5/SFN/CST6/A2ML1/ANGPTL4/WFDC3/COL7A1/ANXA3/SLPI/PHACTR3/SERPINB3/SCG5	12
MF	GO:0031014	troponin T binding	2/178	4/18337	0.000555057	0.0171214	0.013573	TNNT1/TNNI2	2
MF	GO:0005243	gap junction channel activity	3/178	21/18337	0.0010517	0.0301237	0.0238807	GJB3/GJB4/GJB5	3
MF	GO:0005201	extracellular matrix structural constituent	7/178	170/18337	0.00137681	0.0368067	0.0291787	COL17A1/LAMB3/LAMA3/COL7A1/LAMC2/MUC4/MUC5AC	7
MF	GO:0005544	calcium-dependent phospholipid binding	4/178	54/18337	0.00185973	0.0425187	0.0337069	ANXA8/ANXA8L1/SYT8/ANXA3	4
MF	GO:0061134	peptidase regulator activity	8/178	230/18337	0.00186548	0.0425187	0.0337069	SERPINB5/CST6/A2ML1/PRSS22/WFDC3/COL7A1/SLPI/SERPINB3	8
MF	GO:0004866	endopeptidase inhibitor activity	7/178	180/18337	0.00190857	0.0425187	0.0337069	SERPINB5/CST6/A2ML1/WFDC3/COL7A1/SLPI/SERPINB3	7
MF	GO:0097110	scaffold protein binding	4/178	58/18337	0.00242113	0.0485437	0.0384832	KRT18/KRT8/KRT15/KRT5	4

## Sheet: KEGG enrichment analysis of TCG
KEGG enrichment analysis of DEGs between the high-risk and low-risk groups in TCGA dataset.
ID	Description	GeneRatio	BgRatio	pvalue	p.adjust	qvalue	geneID	Count
hsa05150	Staphylococcus aureus infection	7/76	96/8086	2.98966e-05	0.00403605	0.00365054	3875/3880/3868/3860/3872/3866/1672	7
hsa04512	ECM-receptor interaction	6/76	88/8086	0.000166163	0.011216	0.0101447	3675/3691/3694/3914/3909/3918	6
hsa04510	Focal adhesion	8/76	201/8086	0.000561601	0.0252721	0.0228582	3675/2317/3691/4233/3694/3914/3909/3918	8
hsa05165	Human papillomavirus infection	10/76	331/8086	0.000993291	0.0335236	0.0303215	3675/80326/3691/7477/3694/3914/8638/7476/3909/3918	10
hsa04915	Estrogen signaling pathway	6/76	138/8086	0.00181946	0.0491254	0.0444332	3875/3880/3868/3860/3872/3866	6
hsa05146	Amoebiasis	5/76	102/8086	0.00263283	0.0592386	0.0535803	3914/3909/3918/7850/6317	5
hsa04151	PI3K-Akt signaling pathway	9/76	354/8086	0.00569555	0.109843	0.0993509	3675/3691/4233/1969/3694/3914/3909/3918/374	9
hsa05222	Small cell lung cancer	4/76	92/8086	0.0107961	0.182184	0.164782	3675/3914/3909/3918	4
hsa04390	Hippo signaling pathway	5/76	157/8086	0.015833	0.237495	0.21481	80326/7477/3397/7476/374	5
hsa04310	Wnt signaling pathway	5/76	166/8086	0.0196805	0.259881	0.235058	80326/7477/22943/7476/4316	5
hsa05217	Basal cell carcinoma	3/76	63/8086	0.0211755	0.259881	0.235058	80326/7477/7476	3
hsa00830	Retinol metabolism	3/76	68/8086	0.0258519	0.289372	0.261732	54575/10170/125	3
hsa05230	Central carbon metabolism in cancer	3/76	70/8086	0.0278655	0.289372	0.261732	6513/4233/9123	3
hsa05412	Arrhythmogenic right ventricular cardiomyopathy	3/76	77/8086	0.035553	0.333859	0.30197	3675/3691/3694	3
hsa00983	Drug metabolism - other enzymes	3/76	80/8086	0.0391495	0.333859	0.30197	978/7083/54575	3
hsa05205	Proteoglycans in cancer	5/76	205/8086	0.0432637	0.333859	0.30197	80326/2317/7477/4233/7476	5
hsa04911	Insulin secretion	3/76	86/8086	0.0468764	0.333859	0.30197	3783/6513/6833	3
hsa04960	Aldosterone-regulated sodium reabsorption	2/76	37/8086	0.0469875	0.333859	0.30197	2810/6337	2
hsa05226	Gastric cancer	4/76	149/8086	0.0512472	0.336957	0.304772	80326/7477/4233/7476	4
hsa05410	Hypertrophic cardiomyopathy	3/76	90/8086	0.0524156	0.336957	0.304772	3675/3691/3694	3
hsa04970	Salivary secretion	3/76	93/8086	0.056769	0.341946	0.309285	3783/362/727897	3
hsa04657	IL-17 signaling pathway	3/76	94/8086	0.0582575	0.341946	0.309285	727897/4586/3934	3
hsa05414	Dilated cardiomyopathy	3/76	96/8086	0.0612897	0.344755	0.311825	3675/3691/3694	3
hsa02010	ABC transporters	2/76	45/8086	0.0665962	0.352016	0.318393	1672/6833	2
hsa04916	Melanogenesis	3/76	101/8086	0.0691869	0.352016	0.318393	80326/7477/7476	3
hsa04974	Protein digestion and absorption	3/76	103/8086	0.0724696	0.352016	0.318393	1308/3783/1294	3
hsa05225	Hepatocellular carcinoma	4/76	168/8086	0.0730107	0.352016	0.318393	80326/7477/4233/7476	4
hsa04979	Cholesterol metabolism	2/76	50/8086	0.0799981	0.372405	0.336834	51129/350	2
hsa05145	Toxoplasmosis	3/76	112/8086	0.088081	0.396365	0.358505	3914/3909/3918	3
hsa00240	Pyrimidine metabolism	2/76	56/8086	0.0970696	0.422723	0.382346	978/7083	2
hsa00140	Steroid hormone biosynthesis	2/76	61/8086	0.112008	0.472536	0.427401	6820/54575	2

## Sheet: DEGs in ICGC dataset
DEGs between the high-risk and low-risk groups in ICGC dataset.
	logFC	AveExpr	t	P.Value	adj.P.Val	B	change
KRT7	1.66771	7.60006	6.54696	3.89622e-09	2.42318e-05	10.5606	UP
UBE2C	1.01998	3.61499	6.54298	3.96641e-09	2.42318e-05	10.5439	UP
EIF2S2	0.48549	6.56237	6.52287	4.3408e-09	2.42318e-05	10.46	NOT
AURKA	0.801984	3.54391	6.10444	2.77614e-08	8.58888e-05	8.73404	NOT
MYBL2	0.903047	3.25548	6.07728	3.12696e-08	8.58888e-05	8.62339	NOT
TNRC6C	-0.505414	4.38048	-6.01678	4.07317e-08	8.58888e-05	8.3776	NOT
CENPA	0.82501	1.38626	5.98693	4.63919e-08	8.58888e-05	8.25663	NOT
CDK1	0.815427	4.31316	5.95186	5.40354e-08	8.58888e-05	8.11486	NOT
MFAP4	-1.2721	4.42379	-5.94737	5.50993e-08	8.58888e-05	8.09673	DOWN
STIP1	0.506232	6.14237	5.9463	5.5357e-08	8.58888e-05	8.0924	NOT
MSRB3	-1.00738	5.33299	-5.94194	5.64147e-08	8.58888e-05	8.0748	DOWN
JAM2	-0.842148	2.70935	-5.85438	8.24208e-08	0.000115025	7.72246	NOT
PKD1	-0.528291	5.81373	-5.83182	9.08464e-08	0.000117031	7.63201	NOT
PLCL1	-0.783874	2.11046	-5.70552	1.56226e-07	0.000139878	7.12837	NOT
ATP1A2	-1.60443	-0.32794	-5.69924	1.6047e-07	0.000139878	7.10348	DOWN
MAP3K7CL	-0.60522	2.02344	-5.69449	1.63761e-07	0.000139878	7.08462	NOT
TUBA4A	0.771732	5.24758	5.68436	1.71001e-07	0.000139878	7.04444	NOT
OTUB1	0.367972	4.93299	5.68182	1.72858e-07	0.000139878	7.03441	NOT
PPP1R12B	-0.975612	5.81993	-5.65953	1.90095e-07	0.000139878	6.94614	NOT
CASQ2	-2.523	-1.57448	-5.65406	1.94574e-07	0.000139878	6.92451	DOWN
GHR	-0.829472	1.87163	-5.64667	2.00791e-07	0.000139878	6.89531	NOT
SEC24C	0.323174	6.32046	5.64145	2.05299e-07	0.000139878	6.87469	NOT
CDCP1	0.685284	6.97142	5.63805	2.08293e-07	0.000139878	6.86125	NOT
PEX13	0.289057	4.83739	5.63536	2.10685e-07	0.000139878	6.85065	NOT
RFTN2	-0.744007	2.03188	-5.63091	2.14708e-07	0.000139878	6.83308	NOT
NTRK3	-1.28221	0.325032	-5.62491	2.2026e-07	0.000139878	6.80938	DOWN
DAAM2	-1.0125	3.34544	-5.6114	2.33263e-07	0.000139878	6.75613	DOWN
PLXNA4	-1.22814	2.54871	-5.61079	2.33868e-07	0.000139878	6.75372	DOWN
HSPB7	-1.62038	0.96196	-5.5961	2.48906e-07	0.000143739	6.69587	DOWN
ITPKB	-0.463834	4.80663	-5.5256	3.3535e-07	0.000187204	6.41917	NOT
ARHGAP24	-0.592728	3.80387	-5.50022	3.73194e-07	0.000189038	6.31995	NOT
DIXDC1	-0.621836	4.49968	-5.49953	3.7428e-07	0.000189038	6.31725	NOT
PKD2	-0.510418	5.59266	-5.49221	3.85997e-07	0.000189038	6.28865	NOT
SF3B6	0.439169	5.15848	5.48385	3.99808e-07	0.000189038	6.25603	NOT
POC1A	0.666783	1.93653	5.48311	4.01042e-07	0.000189038	6.25317	NOT
TRAIP	0.687409	0.715712	5.46662	4.29814e-07	0.000189038	6.18888	NOT
ZCCHC24	-0.723153	4.97586	-5.46496	4.32814e-07	0.000189038	6.18243	NOT
MCM10	0.765218	2.14293	5.46341	4.35653e-07	0.000189038	6.17637	NOT
SOD3	-0.949202	3.0864	-5.45998	4.41956e-07	0.000189038	6.16304	NOT
PDE5A	-0.680124	5.46838	-5.45488	4.51515e-07	0.000189038	6.14319	NOT
DNM3	-0.787453	2.03089	-5.44277	4.75033e-07	0.000194033	6.09609	NOT
PDE1A	-0.808846	3.29122	-5.40872	5.47773e-07	0.000218418	5.96393	NOT
BCL2	-0.667078	3.44965	-5.39741	5.74271e-07	0.000223659	5.92012	NOT
SEMA6C	-0.572625	1.05552	-5.38149	6.13699e-07	0.000233582	5.85854	NOT
CEP55	0.7238	3.81581	5.37303	6.35707e-07	0.000236582	5.82587	NOT
BOC	-0.977763	4.28418	-5.35845	6.7552e-07	0.000239342	5.76954	NOT
KIAA0408	-0.974655	1.08095	-5.35655	6.80869e-07	0.000239342	5.76223	NOT
ERG	-0.730257	3.12919	-5.35475	6.86e-07	0.000239342	5.75527	NOT
PRKG1	-0.701622	4.79766	-5.33292	7.51124e-07	0.000256716	5.67119	NOT
NEXN	-1.0918	3.13615	-5.3044	8.4546e-07	0.000283178	5.56152	DOWN
COL14A1	-1.14865	6.52683	-5.26529	9.93879e-07	0.000326363	5.41163	DOWN
NHSL2	-0.741736	2.23841	-5.24665	1.07331e-06	0.000341814	5.34038	NOT
SGCA	-1.40076	-0.637698	-5.24474	1.08176e-06	0.000341814	5.33312	DOWN
UBE2S	0.653775	4.07276	5.23268	1.13684e-06	0.000349067	5.28711	NOT
ADGRA2	-0.639301	5.35222	-5.23065	1.1464e-06	0.000349067	5.27935	NOT
LMOD1	-1.28128	3.9641	-5.22103	1.19271e-06	0.000351769	5.24266	DOWN
ITGA7	-1.03355	2.42357	-5.22009	1.19728e-06	0.000351769	5.23912	DOWN
RASSF2	-0.722841	4.76198	-5.20026	1.29895e-06	0.000375059	5.16363	NOT
MYOCD	-1.7285	0.673613	-5.1788	1.4184e-06	0.000395301	5.08215	DOWN
C1QTNF2	-0.772756	-0.147979	-5.17534	1.43866e-06	0.000395301	5.06901	NOT
RHOJ	-0.637616	2.4668	-5.17514	1.43986e-06	0.000395301	5.06824	NOT
HSPB6	-1.3259	0.62753	-5.17077	1.46585e-06	0.000395944	5.05167	DOWN
TUBA1C	0.59232	6.94414	5.15644	1.55433e-06	0.000413181	4.9974	NOT
EIPR1	0.418926	4.01266	5.13492	1.69717e-06	0.000436819	4.916	NOT
DNAJC9	0.405815	4.36447	5.12799	1.74581e-06	0.000436819	4.88984	NOT
KCNE4	-0.658364	4.36301	-5.12224	1.78723e-06	0.000436819	4.86813	NOT
FAT4	-0.828159	5.34461	-5.11866	1.81351e-06	0.000436819	4.85462	NOT
MRPL17	0.428782	4.58028	5.11761	1.82127e-06	0.000436819	4.85067	NOT
SGCD	-1.1985	3.84457	-5.11354	1.85168e-06	0.000436819	4.83534	DOWN
GAP43	-1.51412	-0.482108	-5.11064	1.87372e-06	0.000436819	4.82439	DOWN
PRDM6	-0.819081	0.88157	-5.10952	1.88225e-06	0.000436819	4.82018	NOT
CDCA5	0.69398	2.64201	5.10703	1.90143e-06	0.000436819	4.8108	NOT
EIF6	0.490483	5.98683	5.10669	1.90409e-06	0.000436819	4.80951	NOT
RAP2C-AS1	-0.612458	0.214406	-5.0792	2.12917e-06	0.000475831	4.70611	NOT
SYNPO2	-1.40465	5.56466	-5.07899	2.13097e-06	0.000475831	4.70532	DOWN
TEK	-0.695311	3.15993	-5.0756	2.16048e-06	0.000476072	4.6926	NOT
C2CD2	-0.350056	4.63645	-5.06762	2.23161e-06	0.00048087	4.66262	NOT
INMT	-0.862508	4.15592	-5.06673	2.23968e-06	0.00048087	4.65928	NOT
TNXB	-1.09025	4.37275	-5.05434	2.355e-06	0.00049923	4.61283	DOWN
PPP1R14A	-0.869301	0.396531	-5.03902	2.50564e-06	0.000517849	4.55546	NOT
SMOC2	-1.05065	5.02812	-5.03864	2.50941e-06	0.000517849	4.55407	DOWN
SORBS1	-0.841599	5.42095	-5.03608	2.53559e-06	0.000517849	4.54447	NOT
DPM1	0.413134	4.49529	5.02831	2.61649e-06	0.000525799	4.51542	NOT
GAS6	-0.58066	5.83476	-5.02634	2.63731e-06	0.000525799	4.50809	NOT
FEN1	0.559678	3.82486	5.0124	2.78997e-06	0.000547562	4.45604	NOT
AOC3	-0.965156	4.26015	-5.01046	2.81187e-06	0.000547562	4.44881	NOT
CSE1L	0.443889	6.17694	4.99721	2.96616e-06	0.000570969	4.39941	NOT
ZNF781	-0.764419	-0.665541	-4.99121	3.03867e-06	0.000578279	4.37708	NOT
LRRC42	0.442846	4.20946	4.98311	3.13934e-06	0.000589945	4.34694	NOT
RNF150	-0.873198	2.01681	-4.97988	3.18033e-06	0.000589945	4.33494	NOT
GID8	0.321587	5.2356	4.97718	3.21513e-06	0.000589945	4.32488	NOT
PDE3A	-0.820833	4.82422	-4.97519	3.24087e-06	0.000589945	4.31751	NOT
FOXN3	-0.439134	6.27151	-4.96943	3.31681e-06	0.000596562	4.2961	NOT
ZNF835	-0.657027	-0.328931	-4.96706	3.34847e-06	0.000596562	4.28731	NOT
CALD1	-0.753546	8.48652	-4.95398	3.529e-06	0.000611214	4.23877	NOT
GTPBP4	0.36542	5.44041	4.95194	3.55796e-06	0.000611214	4.23121	NOT
PRELID3B	0.490919	6.48938	4.9511	3.5699e-06	0.000611214	4.22812	NOT
OGN	-1.77726	2.41507	-4.94749	3.62198e-06	0.000611214	4.21473	DOWN
SPARCL1	-0.842382	7.15908	-4.94588	3.64549e-06	0.000611214	4.20875	NOT
ANXA7	0.346349	6.63732	4.9403	3.7278e-06	0.000611214	4.18811	NOT
LIMS2	-0.882525	2.17801	-4.93984	3.73475e-06	0.000611214	4.18639	NOT
SEMA3G	-0.712689	1.56466	-4.93868	3.75205e-06	0.000611214	4.18212	NOT
SCRG1	-1.53773	-0.623287	-4.93821	3.75918e-06	0.000611214	4.18036	DOWN
COPB1	0.359792	7.50566	4.91692	4.09332e-06	0.000653488	4.10166	NOT
PRELP	-1.13277	5.22692	-4.91085	4.19371e-06	0.000653488	4.07927	DOWN
PODN	-0.818701	4.61668	-4.909	4.22491e-06	0.000653488	4.07242	NOT
RALY	0.315567	6.0178	4.90455	4.30054e-06	0.000653488	4.05603	NOT
SHCBP1	0.656784	2.78013	4.90244	4.33688e-06	0.000653488	4.04826	NOT
ZDHHC15	-0.695801	0.857749	-4.90222	4.34081e-06	0.000653488	4.04742	NOT
DLG2	-0.747685	1.13696	-4.89978	4.38314e-06	0.000653488	4.03845	NOT
GPN1	0.410509	4.70662	4.89951	4.38788e-06	0.000653488	4.03745	NOT
CALCRL	-0.682109	4.92355	-4.89835	4.40828e-06	0.000653488	4.03317	NOT
CDC20	0.91085	3.49251	4.89829	4.40939e-06	0.000653488	4.03293	NOT
ECRG4	-1.53169	-1.30803	-4.87276	4.88125e-06	0.000716033	3.93902	DOWN
CASP14	3.26775	-4.6283	4.87093	4.91693e-06	0.000716033	3.93229	UP
IGFBP7	-0.654926	8.61557	-4.86254	5.08365e-06	0.000729414	3.90149	NOT
MRGBP	0.417443	3.71748	4.86193	5.09592e-06	0.000729414	3.89926	NOT
DDR2	-0.821371	4.79124	-4.8593	5.14955e-06	0.000730844	3.88959	NOT
CIP2A	0.60279	3.24791	4.85413	5.25642e-06	0.000735382	3.87062	NOT
EVC2	-0.814765	1.95574	-4.85351	5.26936e-06	0.000735382	3.86835	NOT
PLXDC2	-0.694007	6.15477	-4.83853	5.59175e-06	0.000773925	3.81351	NOT
SH3RF3	-0.632908	3.2295	-4.83239	5.72961e-06	0.000778965	3.79102	NOT
DMD	-0.927846	4.67256	-4.83183	5.74223e-06	0.000778965	3.78899	NOT
NIF3L1	0.291725	3.78125	4.83071	5.7677e-06	0.000778965	3.78491	NOT
ZNF596	-0.53622	1.22135	-4.82343	5.9365e-06	0.000795348	3.75827	NOT
BZW1	0.481182	7.92308	4.82114	5.99056e-06	0.000796222	3.7499	NOT
ENTPD1	-0.591016	5.50984	-4.8182	6.06054e-06	0.000796286	3.73918	NOT
SUMO1	0.278248	6.17968	4.81645	6.10256e-06	0.000796286	3.7328	NOT
HJURP	0.605241	3.08446	4.81387	6.16518e-06	0.000796286	3.72338	NOT
SLC25A39	0.380584	5.48988	4.81321	6.18124e-06	0.000796286	3.72098	NOT
PAFAH1B2	0.324564	6.96348	4.81113	6.23241e-06	0.000796749	3.71337	NOT
RAMP2	-0.681913	1.53083	-4.80885	6.28879e-06	0.000797866	3.70505	NOT
UNKL	-0.470611	2.9642	-4.79761	6.57421e-06	0.000822356	3.66408	NOT
PLN	-1.57011	2.16005	-4.79679	6.59548e-06	0.000822356	3.6611	DOWN
KCNN3	-0.766644	0.426219	-4.79388	6.6716e-06	0.000822356	3.65051	NOT
POPDC2	-0.977287	0.579185	-4.79228	6.7137e-06	0.000822356	3.6447	NOT
PLAC9	-1.00698	0.0876912	-4.79177	6.72734e-06	0.000822356	3.64283	DOWN
SVEP1	-0.971061	5.42319	-4.78907	6.79948e-06	0.000825151	3.63299	NOT
MYL9	-0.991731	6.15235	-4.78617	6.87757e-06	0.000828623	3.62245	NOT
PPM1G	0.360384	5.95568	4.78117	7.01438e-06	0.000834263	3.60427	NOT
ANK2	-0.89755	3.81202	-4.78082	7.02401e-06	0.000834263	3.603	NOT
ATP8B2	-0.41804	4.81486	-4.77464	7.19718e-06	0.000848811	3.58053	NOT
MAP1A	-0.688804	5.24277	-4.75964	7.63452e-06	0.000892519	3.5261	NOT
KIF20B	0.446115	4.48886	4.75773	7.69213e-06	0.000892519	3.51916	NOT
ELN	-1.09578	4.9039	-4.75655	7.72767e-06	0.000892519	3.51491	DOWN
RACGAP1	0.527649	4.56095	4.75146	7.88374e-06	0.000895857	3.49646	NOT
FOXF1	-0.826228	2.70669	-4.75145	7.88419e-06	0.000895857	3.49641	NOT
KIF18A	0.723704	2.72241	4.75039	7.91705e-06	0.000895857	3.49257	NOT
BHMT2	-0.797116	1.17794	-4.74448	8.10279e-06	0.000906488	3.47118	NOT
MYLK	-0.932932	6.99382	-4.74317	8.14445e-06	0.000906488	3.46645	NOT
EMCN	-0.748911	2.39038	-4.74169	8.1919e-06	0.000906488	3.46109	NOT
SUSD5	-1.19402	1.40665	-4.74059	8.22751e-06	0.000906488	3.45709	DOWN
CC2D2B	-0.732994	-0.378609	-4.72655	8.69285e-06	0.00094608	3.40634	NOT
PGK1	0.576421	8.51782	4.72634	8.69985e-06	0.00094608	3.4056	NOT
C19orf48	0.582462	3.96466	4.72306	8.81241e-06	0.000952139	3.39374	NOT
PFKP	0.661335	6.57139	4.71994	8.92054e-06	0.000957643	3.3825	NOT
RAB9B	-0.814812	0.599867	-4.71191	9.20536e-06	0.000981924	3.35351	NOT
VIP	-2.22077	-1.12359	-4.70875	9.31955e-06	0.000987813	3.34214	DOWN
CLIP3	-0.727373	2.29309	-4.70051	9.62468e-06	0.00101374	3.31244	NOT
RBM20	-0.937981	-0.60172	-4.69743	9.74104e-06	0.00101634	3.30136	NOT
PEAK1	-0.345483	6.62403	-4.69492	9.83704e-06	0.00101634	3.29232	NOT
IRAG1	-0.816005	4.93872	-4.69426	9.86223e-06	0.00101634	3.28996	NOT
ERCC6L	0.721119	1.77616	4.69214	9.94406e-06	0.00101634	3.28234	NOT
CKS1B	0.558794	4.5329	4.69118	9.98132e-06	0.00101634	3.27889	NOT
RUVBL2	0.387132	5.06555	4.69036	1.00135e-05	0.00101634	3.27592	NOT
LHFPL6	-0.630342	4.58105	-4.68571	1.01969e-05	0.00102872	3.25919	NOT
TPX2	0.661052	4.78651	4.6801	1.04222e-05	0.00104138	3.23905	NOT
MYH11	-1.58729	6.65707	-4.67949	1.04467e-05	0.00104138	3.23688	DOWN
CRYAB	-0.832067	2.22871	-4.67231	1.07432e-05	0.0010646	3.21108	NOT
TK1	0.76066	3.56874	4.6666	1.09843e-05	0.00108208	3.19063	NOT
ARMCX4	-0.492246	3.1097	-4.66185	1.11894e-05	0.00108968	3.17358	NOT
MIR100HG	-0.75564	4.053	-4.6601	1.12657e-05	0.00108968	3.16732	NOT
SDC4	0.557431	8.14908	4.65938	1.12973e-05	0.00108968	3.16473	NOT
TMEM204	-0.602755	4.00059	-4.65882	1.13217e-05	0.00108968	3.16274	NOT
TAGLN	-1.09379	7.47836	-4.65683	1.14098e-05	0.00109188	3.1556	DOWN
ARMH4	-0.719947	2.93098	-4.64938	1.17448e-05	0.00111756	3.12893	NOT
KLHDC1	-0.547658	1.45015	-4.64686	1.18604e-05	0.00111816	3.11991	NOT
STON1	-0.747113	4.36608	-4.64633	1.18847e-05	0.00111816	3.11802	NOT
LRCH2	-0.66429	2.15798	-4.63313	1.2509e-05	0.00117033	3.07085	NOT
H2AX	0.468675	3.94284	4.62923	1.26993e-05	0.00118153	3.05694	NOT
RPRD1B	0.319665	4.99735	4.62695	1.28118e-05	0.00118275	3.04882	NOT
AKAP6	-0.976256	2.33494	-4.62527	1.28954e-05	0.00118275	3.04282	NOT
TTC28	-0.494102	4.52194	-4.62332	1.29931e-05	0.00118275	3.03587	NOT
RPE	0.287982	5.364	4.62242	1.30387e-05	0.00118275	3.03265	NOT
ARHGEF7	-0.309376	5.59951	-4.62189	1.30655e-05	0.00118275	3.03075	NOT
CPXM2	-1.00315	4.20809	-4.6167	1.33304e-05	0.00119769	3.01226	DOWN
PCBP3	-1.04976	-0.105726	-4.61586	1.33736e-05	0.00119769	3.00928	DOWN
ITGA3	0.788256	8.13481	4.61126	1.36137e-05	0.0012127	2.99289	NOT
PCDH19	-1.02031	-0.79882	-4.60861	1.37537e-05	0.00121869	2.98347	DOWN
GAS7	-0.587386	5.1511	-4.60622	1.38818e-05	0.00122357	2.97493	NOT
CNN1	-1.54266	3.71106	-4.59953	1.42447e-05	0.00124899	2.95116	DOWN
SHE	-0.611907	2.42422	-4.59723	1.43717e-05	0.00125249	2.94299	NOT
LDHA	0.588101	9.08017	4.59611	1.44343e-05	0.00125249	2.93899	NOT
MAIP1	0.3496	3.16335	4.59067	1.47402e-05	0.0012672	2.91968	NOT
ITGA9	-0.753034	4.64333	-4.58948	1.48082e-05	0.0012672	2.91544	NOT
MRPS16	0.309986	5.53819	4.58908	1.48307e-05	0.0012672	2.91404	NOT
NLGN3	-0.791484	0.489135	-4.57922	1.54054e-05	0.00130841	2.87903	NOT
VASH1	-0.519294	4.1126	-4.57814	1.54693e-05	0.00130841	2.87522	NOT
LINC00882	-0.740343	-0.900452	-4.57549	1.56278e-05	0.00131517	2.86584	NOT
KRT6A	3.38231	3.03201	4.57304	1.57764e-05	0.00132103	2.85712	UP
THY1	-0.741235	6.19487	-4.56655	1.61751e-05	0.00134769	2.83414	NOT
ZWINT	0.568981	3.49401	4.55862	1.66757e-05	0.00138251	2.80609	NOT
ZNF667	-0.642563	1.19987	-4.55701	1.67789e-05	0.00138422	2.80041	NOT
SCN11A	-0.812055	-0.203619	-4.55545	1.68799e-05	0.00138572	2.79489	NOT
NAA50	0.326037	6.82207	4.5497	1.72566e-05	0.00140974	2.77457	NOT
ZNF280D	-0.356298	5.27167	-4.54614	1.7494e-05	0.0014222	2.762	NOT
MPDZ	-0.636968	4.7844	-4.54382	1.76501e-05	0.00142262	2.75382	NOT
CDC123	0.333662	5.10368	4.54354	1.76691e-05	0.00142262	2.75283	NOT
TNKS	-0.312878	5.91763	-4.54045	1.78801e-05	0.00143271	2.74191	NOT
RECK	-0.553853	3.35964	-4.53286	1.84073e-05	0.00146794	2.71517	NOT
CLEC3B	-0.889265	0.539246	-4.52875	1.86995e-05	0.00148417	2.70068	NOT
FBLN5	-0.889595	4.26524	-4.52488	1.89789e-05	0.00149924	2.68703	NOT
PTTG1	0.712294	3.18769	4.52212	1.91801e-05	0.00150803	2.67733	NOT
SEPTIN4	-0.706883	2.6521	-4.52031	1.93134e-05	0.00151007	2.67096	NOT
CSTF1	0.296034	4.48213	4.51931	1.93871e-05	0.00151007	2.66745	NOT
PYGM	-0.966993	-0.58806	-4.51732	1.95354e-05	0.00151007	2.66044	NOT
SETBP1	-0.650261	4.16412	-4.5169	1.95668e-05	0.00151007	2.65896	NOT
ABCB5	-0.722416	-0.429046	-4.49377	2.1373e-05	0.0016419	2.57775	NOT
KIAA1755	-0.838547	2.47935	-4.48911	2.17557e-05	0.00165792	2.56143	NOT
PCM1	-0.386768	7.1039	-4.48883	2.17796e-05	0.00165792	2.56042	NOT
RBM24	-1.33362	-1.11207	-4.48433	2.21562e-05	0.00167283	2.54465	DOWN
ZNF71	-0.648714	1.98807	-4.4841	2.21753e-05	0.00167283	2.54386	NOT
MTMR9	-0.342287	4.43708	-4.48102	2.24369e-05	0.00168036	2.53308	NOT
FAM13C	-0.810268	1.7018	-4.48056	2.24757e-05	0.00168036	2.53149	NOT
NUDT5	0.384042	4.76281	4.47779	2.27143e-05	0.00168122	2.52178	NOT
TRPC4AP	0.228892	6.16806	4.4774	2.27478e-05	0.00168122	2.52042	NOT
PPP1R14B	0.42051	5.42323	4.47693	2.27884e-05	0.00168122	2.51879	NOT
CCT5	0.429003	7.21031	4.47118	2.32929e-05	0.00171091	2.49865	NOT
DCLK2	-0.678367	2.13353	-4.46876	2.35082e-05	0.00171918	2.49019	NOT
GUCY1A1	-0.73857	5.21924	-4.46308	2.40209e-05	0.00174903	2.47036	NOT
NXPH3	-1.18921	0.195328	-4.46086	2.42239e-05	0.00175618	2.46262	DOWN
ARHGEF25	-0.619685	2.83852	-4.45964	2.43365e-05	0.00175674	2.45836	NOT
ABCA6	-0.894158	3.69255	-4.4576	2.45256e-05	0.00176279	2.45124	NOT
ICOSLG	-0.457282	3.7426	-4.45524	2.47457e-05	0.00176697	2.44303	NOT
ADAMTS3	-0.750701	0.803963	-4.45472	2.47948e-05	0.00176697	2.44121	NOT
MELK	0.675289	3.28682	4.45114	2.5134e-05	0.00178355	2.42872	NOT
PPP4C	0.325365	5.38719	4.44564	2.56638e-05	0.00181333	2.40955	NOT
SLIT3	-0.913288	3.85536	-4.44455	2.57701e-05	0.00181333	2.40575	NOT
TSG101	0.302001	5.393	4.43919	2.62981e-05	0.00184274	2.38711	NOT
BNC2	-0.892484	3.67036	-4.43525	2.6694e-05	0.00186268	2.37338	NOT
WNT2B	-0.786554	1.466	-4.43183	2.70409e-05	0.00187906	2.36151	NOT
DACT3	-0.705065	2.08087	-4.42942	2.72886e-05	0.00188498	2.35313	NOT
SYNE1	-0.540811	6.81414	-4.42844	2.73903e-05	0.00188498	2.34972	NOT
PIWIL2	-0.882087	1.20119	-4.42773	2.74638e-05	0.00188498	2.34726	NOT
EBF1	-0.660241	3.00057	-4.42254	2.8008e-05	0.00191449	2.32923	NOT
CNTNAP1	-0.627856	2.74835	-4.41828	2.84627e-05	0.00193241	2.31443	NOT
ANGPTL1	-1.09452	1.69547	-4.41792	2.85009e-05	0.00193241	2.3132	DOWN
PDHX	0.311402	4.58838	4.41239	2.91023e-05	0.0019536	2.29402	NOT
NAP1L3	-0.927788	1.61792	-4.41221	2.91222e-05	0.0019536	2.29339	NOT
NRXN3	-1.03012	1.51058	-4.41184	2.91634e-05	0.0019536	2.29209	DOWN
SPTY2D1	0.291209	5.84623	4.40902	2.94752e-05	0.00196662	2.28232	NOT
KANK2	-0.516701	5.99068	-4.405	2.99255e-05	0.00198874	2.26839	NOT
PCDH10	-1.22554	-1.05296	-4.40027	3.04635e-05	0.00201649	2.25203	DOWN
BUB3	0.338708	6.15631	4.39921	3.05851e-05	0.00201657	2.24837	NOT
CNRIP1	-0.578204	2.21416	-4.3978	3.07481e-05	0.00201937	2.24349	NOT
FHL1	-0.889091	4.20004	-4.3933	3.12735e-05	0.00204585	2.22793	NOT
MYOM2	-0.805161	-0.136136	-4.39158	3.1477e-05	0.00205115	2.22197	NOT
KCTD12	-0.524924	6.95347	-4.38596	3.215e-05	0.00208001	2.20254	NOT
CTIF	-0.410668	4.49891	-4.38581	3.21684e-05	0.00208001	2.20202	NOT
KIF2C	0.696565	3.27286	4.37888	3.30171e-05	0.00212159	2.17811	NOT
DLGAP5	0.688457	3.53567	4.37829	3.30911e-05	0.00212159	2.17605	NOT
ZNF470	-0.650602	2.59754	-4.37748	3.31914e-05	0.00212159	2.17327	NOT
KCMF1	0.329646	5.61002	4.37479	3.35285e-05	0.00212246	2.16399	NOT
SLC2A1	1.06535	7.50741	4.37478	3.35296e-05	0.00212246	2.16396	UP
UXS1	0.373318	4.81921	4.37434	3.35852e-05	0.00212246	2.16244	NOT
KIF11	0.536076	4.56742	4.37127	3.39744e-05	0.00213898	2.15186	NOT
CPQ	-0.441209	4.72664	-4.36968	3.41781e-05	0.00214282	2.14637	NOT
ANGPT1	-0.731834	2.15333	-4.36828	3.43581e-05	0.00214282	2.14155	NOT
KCNAB1	-0.862036	0.547684	-4.36719	3.44992e-05	0.00214282	2.13779	NOT
PPIH	0.424335	3.19875	4.3665	3.45889e-05	0.00214282	2.13541	NOT
E2F1	0.577938	2.23675	4.36583	3.46751e-05	0.00214282	2.13312	NOT
BUB1	0.609039	4.00246	4.36344	3.4988e-05	0.00215421	2.12488	NOT
PTPN21	-0.443942	4.36276	-4.36197	3.51813e-05	0.00215817	2.11982	NOT
PUF60	0.331496	5.95742	4.35749	3.57776e-05	0.00218675	2.10439	NOT
NBPF7	-0.625291	-0.148232	-4.35618	3.59532e-05	0.00218948	2.0999	NOT
PRKN	-0.492662	1.34298	-4.35446	3.61865e-05	0.00219571	2.09396	NOT
MAGI2-AS3	-0.576551	3.72748	-4.35279	3.64124e-05	0.00219642	2.08825	NOT
RTF2	0.284976	5.70971	4.35244	3.64606e-05	0.00219642	2.08703	NOT
THOC3	0.441961	4.13864	4.35108	3.66468e-05	0.00219973	2.08236	NOT
BANF1	0.271605	4.1846	4.34597	3.73544e-05	0.0022342	2.06481	NOT
HLTF	0.425504	5.61792	4.34298	3.77746e-05	0.00225129	2.05454	NOT
EFHD1	-0.855135	1.00039	-4.34184	3.79369e-05	0.00225294	2.05061	NOT
SFRP4	-1.24247	6.43808	-4.33991	3.82113e-05	0.00226122	2.04399	DOWN
NCAPG	0.59891	3.42677	4.33523	3.88857e-05	0.00229302	2.02794	NOT
DNTTIP1	0.544755	4.58575	4.32598	4.02531e-05	0.00236136	1.99623	NOT
PDCD5	0.552593	4.81475	4.32549	4.03265e-05	0.00236136	1.99456	NOT
TACC1	-0.414557	7.48845	-4.32366	4.06019e-05	0.0023642	1.98832	NOT
PYGO1	-0.674858	3.19962	-4.3233	4.06574e-05	0.0023642	1.98706	NOT
CHMP1A	0.33133	5.70733	4.32224	4.08185e-05	0.00236536	1.98343	NOT
TRMT112	0.360929	5.22647	4.32112	4.09887e-05	0.00236583	1.97962	NOT
ZNF660	-0.546794	1.65843	-4.32034	4.11092e-05	0.00236583	1.97692	NOT
C1QTNF5	-0.648037	4.16525	-4.31689	4.16408e-05	0.0023818	1.96514	NOT
SMC4	0.325708	6.1483	4.31502	4.19323e-05	0.0023818	1.95874	NOT
TTI1	0.326751	4.55824	4.31427	4.20491e-05	0.0023818	1.95619	NOT
IGIP	-0.433339	3.73376	-4.31423	4.20565e-05	0.0023818	1.95603	NOT
LRRC32	-0.658674	5.6115	-4.31344	4.21794e-05	0.0023818	1.95335	NOT
H2BU1	0.657052	2.63053	4.31257	4.23167e-05	0.0023818	1.95037	NOT
RPN1	0.347026	7.96991	4.31215	4.23824e-05	0.0023818	1.94895	NOT
CA5B	-0.46134	3.50388	-4.30555	4.34378e-05	0.00243246	1.92638	NOT
PSMA1	0.366389	6.20165	4.30471	4.35743e-05	0.00243246	1.92351	NOT
KIF15	0.577463	2.84347	4.30242	4.39467e-05	0.0024379	1.9157	NOT
A2M	-0.592567	8.85957	-4.30232	4.39629e-05	0.0024379	1.91536	NOT
VRK1	0.39018	3.33139	4.2939	4.53616e-05	0.00250716	1.88664	NOT
ANKRD27	0.529089	5.12124	4.28973	4.60701e-05	0.00253184	1.87243	NOT
ERGIC3	0.311233	6.7454	4.2894	4.61263e-05	0.00253184	1.87131	NOT
HGF	-0.807613	3.39477	-4.28861	4.62617e-05	0.00253184	1.86863	NOT
YTHDF1	0.269134	5.55105	4.28695	4.65487e-05	0.00253917	1.86296	NOT
SDHAF2	0.249523	3.7017	4.28558	4.67865e-05	0.00253917	1.85828	NOT
TCF4	-0.534454	6.48393	-4.28521	4.68503e-05	0.00253917	1.85703	NOT
SLIT2	-0.821742	4.66283	-4.28358	4.71352e-05	0.00253954	1.85148	NOT
PGM5	-1.15367	2.02787	-4.28266	4.72958e-05	0.00253954	1.84836	DOWN
FXYD6	-0.67425	3.32088	-4.28257	4.73122e-05	0.00253954	1.84804	NOT
POU6F1	-0.39746	1.77047	-4.27964	4.78295e-05	0.00255486	1.83807	NOT
VSTM4	-0.681908	2.58011	-4.27922	4.79027e-05	0.00255486	1.83667	NOT
RBMS3	-0.680126	4.7461	-4.27395	4.8848e-05	0.00259701	1.81875	NOT
PSMC4	0.428089	5.74821	4.27126	4.93381e-05	0.0026067	1.8096	NOT
CCDC3	-0.723657	3.02423	-4.27124	4.93417e-05	0.0026067	1.80954	NOT
CLPB	0.333014	3.8577	4.26912	4.97304e-05	0.00261898	1.80234	NOT
TRUB1	0.313525	4.51308	4.26673	5.01729e-05	0.002634	1.79422	NOT
PAXBP1-AS1	-0.496332	0.340441	-4.26164	5.11277e-05	0.00267573	1.77695	NOT
EEF1A2	1.62663	2.60587	4.2603	5.13817e-05	0.00268065	1.7724	UP
HK2	0.682109	6.92189	4.25799	5.18239e-05	0.00269533	1.76455	NOT
MIR99AHG	-0.934811	1.10047	-4.25619	5.21696e-05	0.0027049	1.75846	NOT
ADAMTS10	-0.650255	2.37497	-4.25535	5.23318e-05	0.00270494	1.75561	NOT
FILIP1	-0.862319	2.39491	-4.24927	5.35209e-05	0.00275789	1.73502	NOT
ADAMTS8	-1.71807	-0.401394	-4.24612	5.41473e-05	0.00278161	1.72436	DOWN
SAC3D1	0.449475	1.56616	4.23987	5.54116e-05	0.0028311	1.70321	NOT
CBX7	-0.498347	3.92693	-4.23969	5.54489e-05	0.0028311	1.7026	NOT
KCNMB1	-1.10928	0.404335	-4.23596	5.62162e-05	0.00286156	1.69001	DOWN
RFTN1	-0.589519	4.84616	-4.23498	5.64196e-05	0.00286321	1.6867	NOT
FANCD2	0.468928	3.91311	4.23413	5.65966e-05	0.00286351	1.68383	NOT
GINS2	0.654988	1.96602	4.23078	5.73005e-05	0.0028904	1.67251	NOT
SLC2A3P2	-0.79007	-1.11284	-4.22826	5.78362e-05	0.00290866	1.66398	NOT
CENPN	0.453422	3.01197	4.22594	5.83324e-05	0.00292483	1.65616	NOT
JAM3	-0.595503	4.95545	-4.22099	5.94055e-05	0.00296974	1.63946	NOT
APLNR	-0.842986	1.80235	-4.21819	6.00202e-05	0.00298445	1.63003	NOT
DDB1	0.275821	7.49415	4.21803	6.00561e-05	0.00298445	1.62949	NOT
STARD9	-0.56779	3.52298	-4.21459	6.08204e-05	0.00301349	1.6179	NOT
MCM2	0.59009	4.59185	4.21355	6.10543e-05	0.00301615	1.61439	NOT
MKI67	0.561388	6.57746	4.21013	6.18259e-05	0.00304263	1.60289	NOT
NEGR1	-0.970342	3.16661	-4.20922	6.2033e-05	0.00304263	1.59983	NOT
CEP68	-0.344456	4.46743	-4.20863	6.2168e-05	0.00304263	1.59784	NOT
RGS5	-0.920412	6.56993	-4.20798	6.2317e-05	0.00304263	1.59564	NOT
CAP2	-0.744784	2.22914	-4.20566	6.28509e-05	0.00305978	1.58783	NOT
MTHFD2	0.489544	5.75148	4.20161	6.37913e-05	0.00309656	1.57423	NOT
RBM14-RBM4	0.304199	4.18832	4.19982	6.42126e-05	0.003108	1.56821	NOT
ISLR	-0.879011	5.95073	-4.19728	6.48134e-05	0.00312103	1.55968	NOT
TMEM223	0.341893	2.77514	4.19711	6.48545e-05	0.00312103	1.5591	NOT
DKK1	1.76596	3.38132	4.1939	6.56233e-05	0.0031441	1.54831	UP
DNM3OS	-0.778473	-0.561294	-4.19272	6.59076e-05	0.0031441	1.54435	NOT
NGFR	-1.21203	1.26889	-4.19205	6.60691e-05	0.0031441	1.54211	DOWN
PARD3B	-0.547931	4.9676	-4.19198	6.60849e-05	0.0031441	1.5419	NOT
ADAMTS9-AS2	-0.770271	1.02571	-4.18398	6.80514e-05	0.00322825	1.51505	NOT
SPC24	0.513121	2.43688	4.18323	6.82392e-05	0.00322825	1.51253	NOT
HMBOX1	-0.319628	4.13327	-4.17845	6.94443e-05	0.00327601	1.49651	NOT
TROAP	0.611409	1.74006	4.17586	7.01062e-05	0.00329455	1.48783	NOT
CHRD	-0.471958	2.11056	-4.17537	7.02307e-05	0.00329455	1.4862	NOT
FEZ1	-0.579946	2.45494	-4.1734	7.07391e-05	0.00330307	1.4796	NOT
GPRASP1	-0.582392	3.34359	-4.17302	7.08361e-05	0.00330307	1.47835	NOT
PREX2	-0.59972	4.15789	-4.17238	7.10042e-05	0.00330307	1.47618	NOT
RBM7	0.235859	5.03484	4.16987	7.16583e-05	0.00332427	1.46779	NOT
TOMM34	0.37244	4.27107	4.16855	7.20035e-05	0.00333106	1.46339	NOT
AGBL3	-0.652037	0.129295	-4.16656	7.25285e-05	0.0033461	1.45674	NOT
HSPD1	0.477251	7.91047	4.16215	7.37064e-05	0.00338202	1.442	NOT
HMGA2-AS1	-1.0944	0.707789	-4.16214	7.37109e-05	0.00338202	1.44195	DOWN
F2RL3	-0.722404	2.48057	-4.16126	7.39462e-05	0.00338354	1.43903	NOT
CD302	-0.64993	4.9187	-4.16024	7.42236e-05	0.00338698	1.43561	NOT
RCBTB2	-0.396093	3.78497	-4.15892	7.45808e-05	0.00339225	1.43121	NOT
EMC8	0.263158	4.00516	4.15832	7.47443e-05	0.00339225	1.42921	NOT
COPG1	0.335614	7.52439	4.15585	7.5421e-05	0.00341372	1.42097	NOT
CNOT11	0.334352	5.49331	4.15352	7.60655e-05	0.00343361	1.41318	NOT
RFLNB	-0.675938	3.63493	-4.15206	7.64716e-05	0.00344195	1.40831	NOT
PLK1	0.563317	3.15988	4.15119	7.67132e-05	0.00344195	1.40542	NOT
ASPN	-0.894795	6.19316	-4.15065	7.68668e-05	0.00344195	1.40359	NOT
HNRNPF	0.344603	7.59976	4.14727	7.78186e-05	0.00346329	1.39234	NOT
TRIP13	0.63247	2.87076	4.14649	7.80401e-05	0.00346329	1.38974	NOT
CD274	0.686611	1.91559	4.1461	7.81511e-05	0.00346329	1.38844	NOT
NMB	0.706533	2.0442	4.14603	7.81707e-05	0.00346329	1.38821	NOT
SMPD4	0.227871	5.01072	4.14529	7.8381e-05	0.00346345	1.38575	NOT
BTBD10	0.307012	5.2443	4.14182	7.93782e-05	0.00349828	1.37419	NOT
HSF1	0.313581	5.38857	4.14043	7.97816e-05	0.00350341	1.36955	NOT
RNF114	0.296696	5.53706	4.13998	7.99129e-05	0.00350341	1.36805	NOT
PDIA6	0.405053	7.86269	4.13622	8.10138e-05	0.00353418	1.35553	NOT
NDN	-0.615469	3.23095	-4.13614	8.10369e-05	0.00353418	1.35527	NOT
DKK3	-0.637723	6.22005	-4.13424	8.16003e-05	0.00354951	1.34894	NOT
UNC13D	0.837174	4.89513	4.13322	8.19035e-05	0.00355347	1.34555	NOT
SPCS2	0.284496	5.64803	4.13209	8.22392e-05	0.00355881	1.34181	NOT
FXYD1	-1.28978	-1.09491	-4.13109	8.25379e-05	0.00355997	1.33849	DOWN
MANF	0.440707	4.59977	4.13058	8.26912e-05	0.00355997	1.33679	NOT
PPP1CA	0.330806	6.2234	4.12678	8.38417e-05	0.00360025	1.32416	NOT
OTUD7A	-0.646215	-0.697157	-4.12524	8.43131e-05	0.00360916	1.31903	NOT
ADRM1	0.321176	5.24203	4.12469	8.44803e-05	0.00360916	1.31722	NOT
NOVA1	-1.15107	-0.414825	-4.11829	8.64682e-05	0.00368469	1.29596	DOWN
KRT19	0.894298	9.39525	4.11749	8.6718e-05	0.00368596	1.29332	NOT
KIF22	0.344494	4.11342	4.11612	8.71497e-05	0.00369493	1.28878	NOT
TFG	0.289265	6.20919	4.11277	8.82161e-05	0.00372814	1.27766	NOT
POLR2I	0.381747	3.43467	4.11226	8.83783e-05	0.00372814	1.27598	NOT
SGPL1	0.311091	6.7691	4.10868	8.95334e-05	0.00376737	1.26411	NOT
CELF2	-0.58376	4.25973	-4.10762	8.98779e-05	0.00377113	1.2606	NOT
IL15RA	0.396924	3.66373	4.10702	9.00729e-05	0.00377113	1.25862	NOT
HERC1	-0.250035	6.82417	-4.10535	9.06192e-05	0.00378454	1.25309	NOT
UBE2E3	0.282321	5.13892	4.10157	9.18691e-05	0.00382719	1.24057	NOT
DDIAS	0.630613	1.5151	4.09945	9.25778e-05	0.00384715	1.23355	NOT
PDZRN4	-1.47584	-0.726873	-4.09866	9.28434e-05	0.00384749	1.23093	DOWN
TUBB4B	0.505854	6.86022	4.09806	9.30456e-05	0.00384749	1.22895	NOT
ECSCR	-0.533039	0.494182	-4.09669	9.3506e-05	0.00385701	1.22443	NOT
PRC1	0.587299	4.60402	4.09554	9.38962e-05	0.00386351	1.22063	NOT
CARMN	-0.927097	2.77379	-4.09438	9.42922e-05	0.00386351	1.21678	NOT
BVES	-0.851094	1.80073	-4.09419	9.43558e-05	0.00386351	1.21617	NOT
MTFR2	0.5609	0.50332	4.09244	9.49545e-05	0.00387854	1.21039	NOT
HMCES	0.301721	4.47932	4.08906	9.61228e-05	0.00390896	1.19921	NOT
RAN	0.408301	7.2907	4.08893	9.61661e-05	0.00390896	1.1988	NOT
SHISAL1	-0.991146	1.3257	-4.08443	9.77457e-05	0.00396355	1.18392	NOT
RAB5IF	0.396039	5.90415	4.0816	9.87475e-05	0.0039945	1.1746	NOT
MPPED2	-0.885251	-0.354934	-4.08039	9.91817e-05	0.0040024	1.17059	NOT
ACSM5	-1.18975	-1.26143	-4.07952	9.94933e-05	0.00400532	1.16773	DOWN
SLC25A22	0.485203	3.31293	4.07812	9.99964e-05	0.00400828	1.16312	NOT
DKK2	-0.948111	1.42828	-4.07615	0.000100708	0.00400828	1.15664	NOT
S100A2	1.94419	2.4555	4.07615	0.000100709	0.00400828	1.15663	UP
PRPF19	0.291582	5.54065	4.07565	0.000100891	0.00400828	1.15498	NOT
VASH2	-0.612154	1.08197	-4.0755	0.000100945	0.00400828	1.15449	NOT
TSPAN11	-1.02185	1.44452	-4.07534	0.000101003	0.00400828	1.15397	DOWN
TACC3	0.442364	3.89678	4.07413	0.000101445	0.0040163	1.14998	NOT
CDH3	1.16113	5.97032	4.07239	0.000102086	0.00403215	1.14423	UP
LRRC70	-0.54833	0.501082	-4.07007	0.000102941	0.00405635	1.13661	NOT
NEFH	-0.922008	-0.52683	-4.06895	0.000103358	0.00406322	1.13292	NOT
LSM14B	0.250548	4.48903	4.06752	0.000103892	0.00406558	1.12821	NOT
CTNNBL1	0.265475	4.56373	4.06749	0.000103903	0.00406558	1.12811	NOT
SSC5D	-0.873164	3.20019	-4.06306	0.000105576	0.0041214	1.11353	NOT
DES	-2.52351	2.06484	-4.0591	0.000107088	0.0041707	1.10054	DOWN
COX7A1	-0.607115	1.55319	-4.05576	0.000108382	0.00421133	1.08957	NOT
TUBA1B	0.418865	8.45651	4.05323	0.000109373	0.00423997	1.08126	NOT
MRPL11	0.348305	3.99092	4.05184	0.000109921	0.00425138	1.0767	NOT
NCAPH	0.570844	2.66741	4.05024	0.000110558	0.00426617	1.07142	NOT
CTNNA3	-1.17855	-1.47191	-4.04823	0.000111357	0.00428711	1.06485	DOWN
GMEB2	0.229586	3.73294	4.04709	0.000111817	0.00429494	1.06108	NOT
MRPL16	0.316078	3.8426	4.04447	0.000112872	0.00432555	1.05251	NOT
SLC9A9	-0.606697	2.61108	-4.04242	0.000113704	0.00433073	1.0458	NOT
SLC35A2	0.43674	4.76291	4.04215	0.000113818	0.00433073	1.04489	NOT
PDLIM3	-0.84745	5.24909	-4.04206	0.000113854	0.00433073	1.0446	NOT
DOK5	-0.957264	1.58439	-4.0416	0.000114041	0.00433073	1.0431	NOT
ZEB1	-0.572862	5.87821	-4.03892	0.000115144	0.0043511	1.03432	NOT
ATP2C1	0.310494	7.07287	4.03847	0.000115331	0.0043511	1.03284	NOT
EBNA1BP2	0.414031	4.77528	4.0384	0.000115357	0.0043511	1.03263	NOT
RNF181	0.352881	4.54401	4.03669	0.000116067	0.00436803	1.02703	NOT
DNM1P47	-0.68236	2.29313	-4.03285	0.000117676	0.00441808	1.01446	NOT
SINHCAF	0.363858	6.30372	4.03207	0.000118008	0.00441808	1.01189	NOT
ZFP28	-0.724195	1.64941	-4.03143	0.000118278	0.00441808	1.0098	NOT
GYPC	-0.601829	3.05382	-4.03098	0.000118467	0.00441808	1.00834	NOT
FMNL3	-0.481106	5.47603	-4.02966	0.000119028	0.00441808	1.00403	NOT
SCARF2	-0.742661	3.37257	-4.02876	0.000119417	0.00441808	1.00106	NOT
SASH1	-0.322706	5.17255	-4.02871	0.000119436	0.00441808	1.00091	NOT
MTCH1	0.255965	6.55653	4.02804	0.000119723	0.00441808	0.998719	NOT
NAV3	-0.49291	3.95288	-4.02793	0.000119771	0.00441808	0.998353	NOT
RASSF8-AS1	-0.518618	0.851829	-4.02426	0.000121356	0.0044667	0.986356	NOT
FRMD4A	-0.412559	4.02549	-4.02303	0.000121892	0.00447661	0.982332	NOT
RCAN2	-0.567464	3.0797	-4.02141	0.000122598	0.00448254	0.977063	NOT
FAM136A	0.290598	4.53149	4.02033	0.000123075	0.00448254	0.973524	NOT
CRISPLD2	-0.604166	6.92452	-4.01946	0.000123456	0.00448254	0.970697	NOT
DDX21	0.422206	7.22818	4.01942	0.000123476	0.00448254	0.970552	NOT
PSMD10	0.310546	4.6716	4.01879	0.000123756	0.00448254	0.968488	NOT
SERPINF1	-0.669929	6.31436	-4.01843	0.000123912	0.00448254	0.967336	NOT
RFPL1S	-0.80022	-1.10983	-4.01787	0.000124163	0.00448254	0.965489	NOT
RNASEH2A	0.41516	3.08476	4.01779	0.000124195	0.00448254	0.965253	NOT
DMPK	-0.546543	3.32706	-4.01666	0.000124701	0.00448468	0.961547	NOT
NIP7	0.333917	4.50364	4.01646	0.00012479	0.00448468	0.960894	NOT
CNR1	-1.15238	0.459265	-4.01521	0.000125348	0.00448915	0.956825	DOWN
CDK16	0.300074	5.60734	4.01462	0.000125612	0.00448915	0.954905	NOT
CD59	0.472452	8.75742	4.01439	0.000125719	0.00448915	0.95413	NOT
SSRP1	0.265816	6.28948	4.0135	0.000126117	0.00449377	0.951247	NOT
FAM13B	-0.303834	4.96791	-4.0109	0.000127294	0.0045144	0.942765	NOT
PHGDH	0.868973	3.3839	4.01051	0.000127471	0.0045144	0.941501	NOT
CALHM5	-0.70001	3.17744	-4.01044	0.000127504	0.0045144	0.941264	NOT
GREM2	-1.49356	-0.238117	-4.00951	0.00012793	0.00451992	0.938222	DOWN
FIGN	-0.72163	1.75334	-4.00767	0.000128771	0.004535	0.932244	NOT
KIF20A	0.605405	3.35552	4.0074	0.000128898	0.004535	0.931343	NOT
FIBIN	-1.19951	3.02187	-4.0052	0.000129914	0.00456114	0.924185	DOWN
CFAP410	-0.416809	2.45589	-4.00257	0.000131138	0.00459448	0.915631	NOT
FILIP1L	-0.548282	5.75131	-4.00187	0.000131466	0.00459637	0.913349	NOT
HSPA12B	-0.550061	1.24901	-4.00054	0.000132093	0.00460867	0.909009	NOT
SCN4B	-0.950925	1.43371	-3.9988	0.000132914	0.00462766	0.903361	NOT
NUTF2	0.305789	5.32824	3.99745	0.000133557	0.00464039	0.898957	NOT
MAB21L2	-2.08712	-0.403929	-3.99687	0.000133833	0.00464039	0.89707	DOWN
TNS1	-0.545359	7.68975	-3.99622	0.000134141	0.00464144	0.894977	NOT
RSPO3	-1.40554	0.478823	-3.99529	0.00013459	0.00464738	0.891929	DOWN
H2BC15	0.45003	3.79751	3.99238	0.000135993	0.00468292	0.88247	NOT
PLEK2	0.604897	4.95115	3.99199	0.000136179	0.00468292	0.881227	NOT
FIBP	0.316261	4.71602	3.98977	0.000137263	0.00470111	0.873996	NOT
TAF10	0.302079	4.39297	3.98975	0.000137269	0.00470111	0.873954	NOT
KCNT2	-0.802076	1.47053	-3.98549	0.000139369	0.00475093	0.860107	NOT
RFC5	0.371116	3.16151	3.98489	0.000139668	0.00475093	0.858156	NOT
PDGFRA	-0.698535	6.82463	-3.98385	0.000140184	0.00475093	0.854795	NOT
RAB10	0.303972	7.20223	3.98371	0.000140253	0.00475093	0.854341	NOT
AGBL5	0.339383	3.70153	3.98363	0.000140296	0.00475093	0.854064	NOT
ZPR1	0.330701	4.92458	3.98337	0.000140426	0.00475093	0.853221	NOT
TMEM258	0.344498	4.62925	3.98147	0.000141377	0.00476685	0.847068	NOT
HSPE1	0.45569	5.46779	3.98129	0.000141466	0.00476685	0.846494	NOT
ARFIP2	0.415654	4.65923	3.98028	0.000141979	0.00477453	0.843194	NOT
LINC00900	-0.466451	-0.141618	-3.9791	0.000142576	0.00478502	0.839365	NOT
FAM151B	-0.460359	0.733654	-3.9757	0.000144309	0.00483071	0.828354	NOT
ADAMTSL1	-0.867796	2.09882	-3.97488	0.000144731	0.00483071	0.825691	NOT
PRKD1	-0.6135	3.15575	-3.97474	0.000144803	0.00483071	0.825235	NOT
ZNF491	-0.527812	-0.0396853	-3.97014	0.000147188	0.0049005	0.810346	NOT
CKAP2L	0.579603	3.10102	3.96923	0.000147665	0.00490663	0.807395	NOT
HPS3	0.334364	5.25323	3.96784	0.000148395	0.00491236	0.802898	NOT
PIMREG	0.627827	0.77817	3.96749	0.000148581	0.00491236	0.801757	NOT
UNC13C	-2.06103	-1.61192	-3.9667	0.000148997	0.00491236	0.799208	DOWN
DZIP1	-0.622539	3.52917	-3.96667	0.00014901	0.00491236	0.799126	NOT
TGFA	0.568372	5.64257	3.96413	0.00015036	0.0049471	0.79091	NOT
PKP3	0.664732	5.94454	3.9622	0.000151393	0.00496676	0.784668	NOT
VDAC2	0.419666	6.56311	3.96191	0.00015155	0.00496676	0.78372	NOT
LTBP1	-0.593598	7.34345	-3.95978	0.0001527	0.00498964	0.776835	NOT
RASIP1	-0.522665	1.6451	-3.95901	0.000153115	0.00498964	0.77436	NOT
CDK5RAP1	0.235438	3.72338	3.95896	0.000153142	0.00498964	0.774198	NOT
RAE1	0.277314	4.22083	3.95827	0.000153521	0.00499228	0.771944	NOT
DLC1	-0.467779	5.27965	-3.9574	0.000153993	0.0049953	0.769148	NOT
CYTH3	-0.472759	5.09254	-3.95678	0.000154331	0.0049953	0.767148	NOT
SH3BGR	-0.576968	0.119422	-3.95626	0.000154619	0.0049953	0.765454	NOT
GNAS	0.324712	8.83015	3.95591	0.000154807	0.0049953	0.764342	NOT
SDC2	-0.632566	5.46424	-3.95517	0.000155215	0.00499883	0.761945	NOT
SLC35B1	0.344332	4.59906	3.95373	0.000156008	0.00501472	0.757301	NOT
TIMM50	0.385508	4.50466	3.95267	0.000156597	0.00502399	0.753871	NOT
RNF121	0.225649	3.8591	3.95193	0.000157007	0.00502753	0.751484	NOT
LGI2	-0.865332	1.63572	-3.95019	0.000157979	0.00504197	0.745864	NOT
ZDHHC5	0.279475	6.64972	3.95004	0.00015806	0.00504197	0.745394	NOT
FRY	-0.568257	5.799	-3.94898	0.000158656	0.00505137	0.741963	NOT
MGP	-0.849073	6.7195	-3.94522	0.000160781	0.00509892	0.729841	NOT
PSMB5	0.323451	5.24389	3.9444	0.000161246	0.00509892	0.727212	NOT
OLFML2B	-0.837962	5.05538	-3.94436	0.000161272	0.00509892	0.727065	NOT
CDCA8	0.589648	2.9795	3.94419	0.000161368	0.00509892	0.726524	NOT
AFF3	-0.734063	1.73199	-3.94262	0.000162266	0.00510856	0.721466	NOT
GINS1	0.541205	2.85018	3.94259	0.000162283	0.00510856	0.721372	NOT
MSRA	-0.400286	2.59469	-3.94089	0.000163261	0.00512971	0.715897	NOT
AHSA1	0.313143	5.47622	3.93769	0.00016512	0.0051784	0.705584	NOT
RASGRP2	-0.656237	0.848817	-3.93666	0.00016572	0.00518751	0.702278	NOT
CDT1	0.550699	2.31097	3.93556	0.000166364	0.00518966	0.698746	NOT
ADORA2B	0.953154	2.17827	3.93549	0.000166409	0.00518966	0.698502	NOT
PSMD13	0.290649	5.77744	3.93172	0.000168639	0.00524944	0.686375	NOT
TM9SF4	0.241293	6.18682	3.93061	0.000169298	0.00526018	0.682822	NOT
ELOVL1	0.411558	5.5418	3.92931	0.000170081	0.0052747	0.678622	NOT
LHX6	-0.66652	0.225487	-3.9284	0.000170627	0.00528186	0.675702	NOT
ZNF667-AS1	-0.539656	1.20912	-3.92743	0.000171211	0.00528732	0.67259	NOT
PSMD6	0.284273	5.0502	3.92677	0.000171609	0.00528732	0.670473	NOT
LDB3	-1.26771	-0.921339	-3.92654	0.00017175	0.00528732	0.669724	DOWN
CCDC80	-0.856287	6.88095	-3.92461	0.000172926	0.00531017	0.663514	NOT
LPP	-0.388822	8.8312	-3.92383	0.0001734	0.00531017	0.661018	NOT
RBM12	0.18943	6.309	3.92376	0.000173444	0.00531017	0.66079	NOT
ATXN1	-0.33643	6.19247	-3.92276	0.000174056	0.00531919	0.65758	NOT
TCEAL7	-0.847646	0.732387	-3.92112	0.000175067	0.00534033	0.652308	NOT
DPY30	0.3333	4.31365	3.91753	0.000177292	0.00539837	0.640807	NOT
HACD4	-0.555007	3.18575	-3.91555	0.000178536	0.0054264	0.634438	NOT
KIF4A	0.526717	3.53551	3.90933	0.000182489	0.0055365	0.6145	NOT
MCMBP	0.2627	6.16401	3.90762	0.000183587	0.00555973	0.60904	NOT
CCDC51	0.389065	2.82978	3.90661	0.000184239	0.00556649	0.605812	NOT
TOP2A	0.603989	6.49816	3.90625	0.000184475	0.00556649	0.604648	NOT
SPAG5	0.475053	3.71018	3.90394	0.000185981	0.00560184	0.597246	NOT
HASPIN	0.583166	0.763498	3.90276	0.000186755	0.00561272	0.593466	NOT
CADM3	-1.49469	-0.985526	-3.90214	0.000187158	0.00561272	0.591505	DOWN
TRIB3	0.937231	3.37312	3.9007	0.00018811	0.00561272	0.586887	NOT
LRRN4CL	-0.739881	1.32511	-3.90069	0.000188117	0.00561272	0.586851	NOT
ABCA9	-0.749946	2.81441	-3.90037	0.000188331	0.00561272	0.585815	NOT
ENG	-0.416357	5.59942	-3.90013	0.000188484	0.00561272	0.585079	NOT
FZD8	-0.621857	2.97847	-3.89967	0.000188795	0.00561272	0.583577	NOT
MRPL49	0.284345	5.00625	3.89932	0.000189024	0.00561272	0.582476	NOT
ECM2	-0.693317	3.8031	-3.89624	0.000191079	0.00565651	0.572633	NOT
ADGRB3	-1.00178	-0.434242	-3.8957	0.000191441	0.00565651	0.57091	DOWN
GREB1	-0.555342	2.7707	-3.8956	0.000191511	0.00565651	0.570575	NOT
PART1	-1.46082	-2.42068	-3.8918	0.000194084	0.00572241	0.558431	DOWN
DENND10	0.277775	4.74819	3.89085	0.000194727	0.00573126	0.555423	NOT
CCNA2	0.616293	3.79784	3.89007	0.000195266	0.00573704	0.552908	NOT
KRT19P1	1.66206	-3.82055	3.88908	0.000195942	0.00574682	0.549762	UP
HSPB2	-0.725754	-0.0687586	-3.88545	0.000198453	0.00580496	0.538177	NOT
FLG-AS1	-0.52367	0.574913	-3.88521	0.000198617	0.00580496	0.537421	NOT
ACTA2	-0.84198	7.8656	-3.88401	0.000199456	0.00581932	0.533588	NOT
UNG	0.365387	4.38544	3.88301	0.00020016	0.0058297	0.530383	NOT
LINC01359	-0.597589	0.693116	-3.88142	0.000201276	0.00584638	0.525324	NOT
DNAJA2	0.230347	6.08817	3.8812	0.000201431	0.00584638	0.524624	NOT
TFAM	0.309936	5.23809	3.87698	0.000204433	0.00592324	0.511165	NOT
WFDC1	-0.713615	1.33356	-3.87006	0.000209438	0.00605779	0.489161	NOT
SCN2A	-0.934004	0.915666	-3.86923	0.000210051	0.00606505	0.486502	NOT
SCN2B	-1.13351	-1.16242	-3.86785	0.000211067	0.0060839	0.482112	DOWN
STUM	-1.49626	-1.67756	-3.86683	0.000211821	0.00609051	0.478871	DOWN
TBC1D16	-0.394486	5.30973	-3.86655	0.000212024	0.00609051	0.478	NOT
PORCN	0.522706	2.32642	3.86508	0.00021312	0.0061115	0.473311	NOT
DNAAF3	0.686471	-0.328553	3.86394	0.000213971	0.00612068	0.469684	NOT
POLQ	0.524418	2.84039	3.86367	0.000214171	0.00612068	0.468837	NOT
DYNLRB1	0.231847	5.20236	3.8607	0.000216405	0.00617398	0.459401	NOT
NUDT10	-1.16279	-1.19156	-3.85771	0.000218674	0.00622773	0.449916	DOWN
ZNF385D	-0.827463	-0.2651	-3.85553	0.00022035	0.00622773	0.442972	NOT
TRMT9B	-0.806813	2.17488	-3.8555	0.00022037	0.00622773	0.442888	NOT
TXLNB	-0.684624	0.0323381	-3.85545	0.00022041	0.00622773	0.442723	NOT
PPME1	0.254951	4.72053	3.85539	0.000220458	0.00622773	0.442527	NOT
U2AF2	0.2339	5.92375	3.85506	0.00022071	0.00622773	0.441488	NOT
BCL2L12	0.33506	1.84145	3.85482	0.000220892	0.00622773	0.44074	NOT
SNRPG	0.411034	4.7116	3.85084	0.000223983	0.00630428	0.428102	NOT
CDK2AP2	0.317606	3.95021	3.85019	0.000224491	0.00630599	0.426042	NOT
ALAS1	0.352574	5.24198	3.84952	0.000225015	0.00630599	0.423923	NOT
NBPF1	-0.378178	5.07584	-3.84891	0.00022549	0.00630599	0.422007	NOT
GPI	0.44675	7.73035	3.84884	0.00022555	0.00630599	0.421764	NOT
CCNB2	0.662692	3.18085	3.84798	0.000226224	0.0063143	0.41905	NOT
MXRA8	-0.711084	5.74788	-3.84682	0.000227145	0.00632946	0.415356	NOT
TTK	0.625265	3.0401	3.84598	0.000227806	0.00633731	0.412718	NOT
CMSS1	0.332868	3.38516	3.84303	0.000230158	0.00638988	0.403378	NOT
PALLD	-0.577792	7.94163	-3.84266	0.000230458	0.00638988	0.402193	NOT
PRTG	-0.733309	1.9008	-3.84216	0.00023086	0.00639043	0.400611	NOT
CYYR1	-0.478388	2.74206	-3.84009	0.000232527	0.00642595	0.394071	NOT
CMAHP	-0.584268	2.84936	-3.83846	0.00023385	0.00645187	0.388914	NOT
GXYLT2	-0.785984	3.98427	-3.83665	0.000235329	0.00646698	0.383185	NOT
INCENP	0.297785	4.02904	3.83654	0.00023542	0.00646698	0.382831	NOT
ZNF542P	-0.51959	2.48727	-3.83637	0.000235556	0.00646698	0.382307	NOT
NCAM2	-1.01418	1.07709	-3.83422	0.000237326	0.00649807	0.375503	DOWN
NMD3	0.254016	6.15933	3.83365	0.000237794	0.00649807	0.373711	NOT
ZSCAN18	-0.522247	3.57269	-3.83358	0.000237853	0.00649807	0.373489	NOT
FBXO32	-0.714742	6.69347	-3.83027	0.000240606	0.00656258	0.363031	NOT
TYMS	0.626134	3.08974	3.82968	0.000241099	0.00656535	0.361168	NOT
RUNX1T1	-0.777601	3.28369	-3.82652	0.000243763	0.00662656	0.351184	NOT
ERH	0.291498	5.46635	3.82563	0.000244522	0.00662656	0.348358	NOT
LRATD2	0.489844	6.078	3.82543	0.000244684	0.00662656	0.347755	NOT
CDA	1.21637	1.62228	3.82489	0.000245144	0.00662656	0.346049	UP
DMGDH	-0.60313	-0.285251	-3.82468	0.000245326	0.00662656	0.345377	NOT
CCT4	0.359519	6.65179	3.8235	0.000246332	0.00664303	0.341657	NOT
MED19	0.288502	2.83197	3.82248	0.000247207	0.00665098	0.338435	NOT
MAGI2	-0.485345	2.73056	-3.82223	0.000247421	0.00665098	0.337649	NOT
MCM3AP	-0.220651	6.05475	-3.81913	0.000250099	0.00671219	0.327869	NOT
PHB	0.333895	5.97904	3.81774	0.000251308	0.00673384	0.323488	NOT
NRK	-1.03942	1.87197	-3.81641	0.000252465	0.00674491	0.319315	DOWN
ECT2	0.46871	5.95492	3.81634	0.000252526	0.00674491	0.319093	NOT
EMILIN1	-0.695162	5.93579	-3.81464	0.000254026	0.00677415	0.313716	NOT
KIF13A	-0.391196	6.10812	-3.81252	0.000255898	0.00681323	0.307045	NOT
CIB1	0.471023	5.77418	3.81115	0.000257117	0.00683482	0.302728	NOT
RAB11FIP3	-0.31185	3.89653	-3.80927	0.000258799	0.00686863	0.296806	NOT
HEYL	-0.704948	4.15244	-3.80564	0.00026207	0.00694444	0.285397	NOT
RGMA	-1.1089	1.64205	-3.80487	0.000262767	0.0069453	0.282984	DOWN
BCCIP	0.32125	4.65044	3.80469	0.000262932	0.0069453	0.282415	NOT
HDGF	0.344344	7.30424	3.80352	0.000263998	0.00695533	0.278741	NOT
FAM160B2	-0.318512	4.21831	-3.80325	0.000264248	0.00695533	0.277882	NOT
TNS2	-0.381279	4.96221	-3.80291	0.000264557	0.00695533	0.276818	NOT
HAT1	0.273595	4.86397	3.80026	0.00026699	0.00700827	0.268507	NOT
ZFP91	0.250613	6.59535	3.79946	0.00026773	0.00701497	0.265991	NOT
RPS6KB2	0.28694	4.06164	3.79865	0.000268486	0.00701497	0.263431	NOT
NUP98	0.236	6.91123	3.79861	0.000268519	0.00701497	0.263321	NOT
LRRC59	0.391078	6.88771	3.79818	0.00026892	0.00701497	0.261964	NOT
GNG11	-0.498082	3.58093	-3.79668	0.00027032	0.00703007	0.257251	NOT
WDR74	0.275002	4.00957	3.79665	0.000270345	0.00703007	0.257167	NOT
CCNB1	0.625807	4.44263	3.79621	0.000270759	0.00703007	0.255778	NOT
MMADHC	0.295014	5.93084	3.79528	0.000271632	0.00704043	0.252855	NOT
MCM4	0.479749	5.72779	3.79489	0.000271998	0.00704043	0.251629	NOT
DPYSL2	-0.491792	7.2989	-3.79428	0.000272568	0.00704429	0.249729	NOT
CKAP5	0.282629	6.79232	3.7902	0.000276436	0.00713324	0.236936	NOT
ITIH3	-0.872874	0.924921	-3.78956	0.000277053	0.00713619	0.234911	NOT
FAM71E1	0.59778	-0.895924	3.78919	0.000277402	0.00713619	0.233768	NOT
PABPC5	-0.61244	-0.0634392	-3.78604	0.000280434	0.0072031	0.223902	NOT
COASY	0.227315	4.76687	3.78484	0.000281604	0.00722208	0.220122	NOT
CHRNA3	-1.3823	-0.614362	-3.77932	0.000287016	0.00733439	0.202841	DOWN
AREG	1.02235	3.93972	3.77831	0.000288014	0.00733439	0.199689	UP
SLC16A2	-0.572275	3.52567	-3.77814	0.00028818	0.00733439	0.199166	NOT
RASSF10	2.26223	-1.28985	3.77808	0.000288247	0.00733439	0.198957	UP
RRP9	0.395879	3.0974	3.77801	0.000288316	0.00733439	0.198738	NOT
CPSF3	0.285437	5.02416	3.77756	0.000288764	0.00733439	0.19733	NOT
BZW2	0.356356	5.57624	3.77719	0.000289127	0.00733439	0.196189	NOT
ACSF2	0.543517	3.62201	3.77683	0.000289486	0.00733439	0.195062	NOT
GMPPA	0.249568	4.28491	3.77513	0.000291184	0.00736624	0.189757	NOT
PIK3C3	-0.22249	4.97616	-3.77414	0.000292178	0.00738025	0.186663	NOT
FOXP2	-0.910672	2.1046	-3.77282	0.00029351	0.00739023	0.182534	NOT
CLCN6	-0.303111	3.40576	-3.7723	0.000294041	0.00739023	0.180896	NOT
SETDB2	-0.317985	3.89062	-3.77214	0.000294203	0.00739023	0.180396	NOT
NUP93	0.262956	4.90031	3.77201	0.000294338	0.00739023	0.179978	NOT
DDX39A	0.331052	4.75986	3.76938	0.000297005	0.00744603	0.171793	NOT
TRPC4	-0.696962	1.48811	-3.76697	0.000299478	0.00749132	0.164268	NOT
PRSS35	-0.915613	-0.955152	-3.76652	0.000299946	0.00749132	0.162853	NOT
SAE1	0.334529	5.60749	3.76601	0.000300474	0.00749132	0.161255	NOT
RAMP3	-0.664083	1.72033	-3.76569	0.000300803	0.00749132	0.160262	NOT
TPD52L2	0.342621	6.2006	3.76545	0.000301049	0.00749132	0.159523	NOT
SESN1	-0.459159	4.35105	-3.76328	0.000303305	0.00753228	0.152748	NOT
CPED1	-0.666541	4.87471	-3.76301	0.000303594	0.00753228	0.151883	NOT
TMEM119	-0.906428	4.13621	-3.76234	0.000304293	0.00753733	0.149797	NOT
R3HCC1	-0.283185	3.33786	-3.76195	0.000304698	0.00753733	0.148591	NOT
SEMA4B	0.661699	6.56554	3.75829	0.000308559	0.0076216	0.137165	NOT
GALNT17	-0.759383	0.681242	-3.75527	0.000311772	0.00768961	0.12777	NOT
EME1	0.557282	0.281002	3.7537	0.000313453	0.0077197	0.122892	NOT
SPARC	-0.714296	10.2292	-3.75038	0.000317054	0.00779502	0.11253	NOT
CACUL1	0.219661	6.36017	3.75002	0.000317442	0.00779502	0.11142	NOT
EGFL8	-0.564078	0.33698	-3.74806	0.000319583	0.00782752	0.105324	NOT
ACLY	0.309839	7.24337	3.74795	0.000319706	0.00782752	0.104976	NOT
EIF1AD	0.229389	3.94594	3.74753	0.000320168	0.00782752	0.103666	NOT
KIFC1	0.512703	3.14517	3.74608	0.000321758	0.00785493	0.0991735	NOT
PLPP7	-0.647258	-0.10377	-3.7438	0.000324284	0.00790216	0.0920807	NOT
MRPS22	0.300615	4.31679	3.74348	0.000324636	0.00790216	0.0910964	NOT
HIC1	-0.54921	3.28167	-3.74287	0.000325318	0.00790726	0.0891946	NOT
FAM110D	-0.60693	-0.878354	-3.74227	0.000325992	0.00791133	0.0873182	NOT
FAM20C	-0.420917	4.60074	-3.74172	0.000326602	0.00791133	0.0856224	NOT
COA4	0.335071	4.32871	3.7411	0.000327295	0.00791133	0.0836996	NOT
OMD	-1.23858	2.26357	-3.74103	0.000327375	0.00791133	0.0834781	DOWN
GLT8D2	-0.687937	3.42093	-3.73995	0.000328595	0.0079244	0.0801054	NOT
PRR11	0.541392	3.02002	3.7392	0.000329439	0.0079244	0.0777788	NOT
HMCN1	-0.732717	6.18127	-3.73883	0.000329852	0.0079244	0.0766426	NOT
PKD1L1	-0.656387	-0.366997	-3.73878	0.000329906	0.0079244	0.0764948	NOT
COPB2	0.310251	7.37372	3.73837	0.000330372	0.0079244	0.0752152	NOT
XPO1	0.182458	7.61957	3.73803	0.000330755	0.0079244	0.0741646	NOT
PSMA7	0.319623	6.42977	3.73701	0.000331916	0.00794085	0.0709881	NOT
BRIX1	0.302629	4.48383	3.73595	0.000333124	0.00795839	0.0676933	NOT
CRISPLD1	-0.785847	3.03694	-3.73497	0.000334241	0.00797369	0.064659	NOT
RNF25	0.246772	3.03793	3.73417	0.000335159	0.00798422	0.0621717	NOT
PLP2	0.54442	5.68384	3.73207	0.000337574	0.00803032	0.0556639	NOT
IL17D	-0.691378	-0.584967	-3.73066	0.000339202	0.0080576	0.0513019	NOT
RGMB	-0.398567	4.18895	-3.72781	0.000342527	0.00811524	0.0424569	NOT
ZBTB16	-1.05371	3.19137	-3.72736	0.000343052	0.00811524	0.0410705	DOWN
KANK3	-0.510336	0.783778	-3.72717	0.000343281	0.00811524	0.0404659	NOT
SELP	-1.0715	1.33919	-3.72692	0.000343566	0.00811524	0.0397116	DOWN
ARHGEF15	-0.500588	1.34471	-3.72585	0.000344832	0.00812488	0.0363783	NOT
SLC6A1	-0.819086	0.68393	-3.72575	0.000344945	0.00812488	0.0360823	NOT
LINC00578	-1.06548	-0.539366	-3.72486	0.000345998	0.00813823	0.0333198	DOWN
HTR2A	-1.08025	-1.52238	-3.72437	0.000346573	0.00814033	0.0318141	DOWN
ZNF471	-0.485797	3.00071	-3.7237	0.000347367	0.00814756	0.0297387	NOT
AZIN2	-0.517573	1.68235	-3.72198	0.00034942	0.00818296	0.0243989	NOT
DTNA	-0.854066	2.09521	-3.72161	0.000349854	0.00818296	0.0232738	NOT
GASK1B	-0.560467	6.33252	-3.72097	0.000350627	0.00818675	0.0212733	NOT
DOCK11	-0.471924	5.11957	-3.72066	0.000350993	0.00818675	0.0203266	NOT
RFWD3	0.266489	4.93443	3.71813	0.000354036	0.0082283	0.012504	NOT
DNAI4	-0.444478	2.14773	-3.71789	0.000354336	0.0082283	0.0117366	NOT
PSMG3	0.349784	3.84263	3.71709	0.000355293	0.0082283	0.00929181	NOT
CACNA2D1	-0.612389	4.47011	-3.71705	0.000355346	0.0082283	0.00915599	NOT
BHLHE22	-0.87386	-0.371423	-3.71644	0.000356088	0.0082283	0.00726629	NOT
LAMTOR1	0.240686	4.88196	3.71642	0.000356117	0.0082283	0.00719315	NOT
CHCHD2	0.341392	6.79396	3.71634	0.000356214	0.0082283	0.00694587	NOT
KRT17	1.84456	6.48822	3.71472	0.000358181	0.00825191	0.00195526	UP
EVC	-0.633459	4.45985	-3.71432	0.000358671	0.00825191	0.000715615	NOT
SHISA5	0.297197	6.43287	3.71428	0.000358718	0.00825191	0.000597725	NOT
HGSNAT	-0.273956	5.75839	-3.71366	0.000359478	0.00825191	-0.00132051	NOT
ACTG2	-1.71808	3.2633	-3.71317	0.000360078	0.00825191	-0.00283013	DOWN
ARHGEF10	-0.382732	4.7105	-3.71308	0.000360193	0.00825191	-0.00311982	NOT
DCN	-0.734495	8.59313	-3.71048	0.000363398	0.00831397	-0.0111474	NOT
KLF9	-0.423945	6.30801	-3.70694	0.00036781	0.00840343	-0.0220817	NOT
RRM2	0.534926	4.79301	3.70502	0.00037022	0.00844697	-0.0279984	NOT
CACNA2D3	-0.925088	-0.671869	-3.70127	0.000374975	0.00854383	-0.039561	NOT
FHL5	-1.00804	1.66845	-3.69898	0.000377911	0.00859901	-0.0466238	DOWN
FBXL7	-0.582014	2.35559	-3.69772	0.00037953	0.00862414	-0.050497	NOT
NUDT16L2P	0.403521	2.9161	3.69686	0.00038065	0.00863787	-0.0531668	NOT
NLGN4X	-0.997475	0.984526	-3.6962	0.000381495	0.00864533	-0.0551744	NOT
RC3H1	-0.205749	6.13863	-3.69549	0.000382423	0.00865465	-0.0573757	NOT
CYP1B1	-0.715973	5.56888	-3.69471	0.000383434	0.00866581	-0.0597662	NOT
TUBG1	0.333642	3.82269	3.69267	0.000386105	0.00871011	-0.0660545	NOT
UBA6	0.342076	6.48482	3.69242	0.000386434	0.00871011	-0.0668249	NOT
SSPN	-0.575473	4.35701	-3.69104	0.000388255	0.00873939	-0.0710831	NOT
STIL	0.490481	3.80457	3.69013	0.000389459	0.00874151	-0.0738866	NOT
DGUOK	0.245456	4.06067	3.69	0.000389619	0.00874151	-0.0742585	NOT
NOL10	0.239216	4.67796	3.68978	0.000389915	0.00874151	-0.0749464	NOT
DBNDD2	0.363324	4.89946	3.68897	0.000390994	0.00874751	-0.0774486	NOT
HEPH	-0.806985	5.841	-3.68879	0.000391228	0.00874751	-0.07799	NOT
FTSJ1	0.34203	4.59065	3.68525	0.000395957	0.00884145	-0.0888704	NOT
DNA2	0.421174	2.58161	3.6825	0.000399666	0.00890845	-0.0973131	NOT
ANKS1B	-0.855397	-0.0237079	-3.68224	0.000400021	0.00890845	-0.0981172	NOT
DRAP1	0.321832	4.47712	3.68138	0.000401188	0.00891707	-0.100756	NOT
ZC3H6	-0.332492	4.77429	-3.68117	0.000401473	0.00891707	-0.101398	NOT
WARS1	0.518179	6.3275	3.68009	0.000402954	0.00893811	-0.104731	NOT
POLE2	0.488392	1.30615	3.67862	0.000404961	0.00896459	-0.109229	NOT
KARS1	0.284302	6.52504	3.67825	0.000405467	0.00896459	-0.110361	NOT
PPIA	0.344425	9.04656	3.67805	0.000405754	0.00896459	-0.111001	NOT
SGIP1	-0.586161	2.7689	-3.67628	0.000408193	0.0090066	-0.116426	NOT
MTCH2	0.327239	5.55648	3.6744	0.000410794	0.00904403	-0.122176	NOT
C1QTNF7	-0.881947	1.80166	-3.67428	0.000410969	0.00904403	-0.122563	NOT
CDC25A	0.658484	1.50897	3.67237	0.000413633	0.00907261	-0.128411	NOT
LRRC20	0.396045	2.68748	3.67227	0.000413771	0.00907261	-0.128712	NOT
ZFHX4	-0.835555	3.92513	-3.67218	0.000413893	0.00907261	-0.128981	NOT
RNF149	0.257979	6.42191	3.67143	0.000414957	0.00907982	-0.131304	NOT
MBNL1-AS1	-0.72983	-0.367732	-3.67118	0.000415307	0.00907982	-0.132066	NOT
SEC61A1	0.278529	7.85393	3.67037	0.000416438	0.00909268	-0.134528	NOT
H3C14	0.531706	4.75313	3.66942	0.000417786	0.0090984	-0.137454	NOT
H3C15	0.531706	4.75313	3.66942	0.000417786	0.0090984	-0.137454	NOT
RARB	-0.612476	3.03313	-3.66832	0.000419341	0.0091204	-0.140817	NOT
GIPC1	0.407957	5.95767	3.6677	0.000420228	0.00912784	-0.142729	NOT
FBL	0.425915	5.35866	3.66702	0.000421186	0.0091368	-0.14479	NOT
SMAD9	-0.700436	3.06365	-3.66514	0.000423876	0.00917168	-0.150552	NOT
RASL12	-0.556195	2.19177	-3.66506	0.000423996	0.00917168	-0.150807	NOT
CDKN3	0.602649	2.10986	3.66475	0.000424438	0.00917168	-0.151749	NOT
ECD	0.221373	4.69973	3.6634	0.000426381	0.0092018	-0.155883	NOT
KLRA1P	-0.571379	0.248569	-3.66157	0.000429034	0.00924714	-0.161496	NOT
RRP36	0.333281	4.27116	3.65947	0.000432087	0.00930099	-0.167915	NOT
ACSS3	-0.628879	2.4633	-3.65857	0.000433396	0.00931718	-0.17065	NOT
PABPC4L	-0.572795	1.00608	-3.65774	0.000434616	0.00933143	-0.173195	NOT
POLD2	0.389478	4.82017	3.6573	0.000435259	0.00933328	-0.174533	NOT
ROMO1	0.377699	4.31118	3.65649	0.000436454	0.00934026	-0.177012	NOT
GMPS	0.274615	5.87614	3.656	0.000437173	0.00934026	-0.178502	NOT
CLN8	-0.312116	4.15563	-3.65595	0.000437258	0.00934026	-0.178679	NOT
NUP37	0.329492	3.6565	3.65551	0.000437899	0.00934204	-0.180004	NOT
FZD7	-0.593121	3.9408	-3.65497	0.000438709	0.0093474	-0.181675	NOT
FLYWCH1	-0.292366	3.98527	-3.65435	0.000439626	0.00935503	-0.183564	NOT
GTF3C3	0.21973	5.15856	3.65381	0.000440418	0.00936001	-0.185194	NOT
FANCF	0.307015	3.98965	3.65321	0.000441312	0.0093671	-0.187027	NOT
POTEF	2.19855	-2.81714	3.65283	0.000441878	0.00936725	-0.188187	UP
UBE2Z	0.240233	6.38074	3.65085	0.000444842	0.00940866	-0.194235	NOT
PWWP3A	-0.306522	4.33654	-3.65056	0.000445277	0.00940866	-0.195119	NOT
SF3B2	0.190521	6.80786	3.6504	0.000445517	0.00940866	-0.195607	NOT
PCGF1	0.298594	2.70869	3.64785	0.000449364	0.00947795	-0.203384	NOT
ZNF433-AS1	-0.347285	2.00088	-3.64719	0.000450364	0.00947817	-0.205395	NOT
ZNF787	0.32614	3.63882	3.6471	0.000450506	0.00947817	-0.205681	NOT
ZC3H15	0.223884	5.86546	3.64645	0.000451502	0.00948721	-0.207678	NOT
BAK1	0.395071	4.45932	3.64555	0.000452869	0.009504	-0.210412	NOT
PPM1F	-0.307999	4.27027	-3.64516	0.000453466	0.00950462	-0.211605	NOT
B4GALT5	0.361021	6.64449	3.64299	0.000456798	0.00955188	-0.218227	NOT
ZNF677	-0.495459	2.35613	-3.64295	0.000456861	0.00955188	-0.218352	NOT
EZH1	-0.234035	4.64315	-3.6425	0.000457551	0.00955201	-0.219716	NOT
GORASP2	0.217983	5.84706	3.6422	0.000458008	0.00955201	-0.22062	NOT
TWF1	0.326175	7.10859	3.64147	0.000459131	0.00955787	-0.222834	NOT
CFB	0.631112	6.90318	3.64128	0.000459431	0.00955787	-0.223424	NOT
HTRA4	-0.597887	-0.651415	-3.64037	0.00046084	0.0095753	-0.226194	NOT
MIX23	0.322639	2.62287	3.63998	0.000461447	0.00957602	-0.227384	NOT
EI24P2	0.307626	1.04753	3.6359	0.000467832	0.00967663	-0.239813	NOT
LINC00924	-0.67784	-0.317668	-3.63588	0.000467869	0.00967663	-0.239885	NOT
ADK	0.405291	4.07765	3.63577	0.000468028	0.00967663	-0.240192	NOT
SLC2A4RG	0.417402	4.06376	3.63384	0.000471082	0.00972775	-0.246072	NOT
BAG3	0.372787	5.06306	3.63314	0.000472202	0.00973557	-0.248219	NOT
SEC24AP1	-1.17474	-2.07903	-3.63287	0.000472623	0.00973557	-0.249026	DOWN
EML1	-0.459581	3.8566	-3.6324	0.000473374	0.00973907	-0.250462	NOT
COQ10B	0.253293	5.1743	3.6318	0.000474329	0.0097427	-0.252284	NOT
KIF23	0.52202	3.70127	3.63119	0.000475296	0.0097427	-0.254125	NOT
PURA	-0.243419	4.47346	-3.63119	0.000475296	0.0097427	-0.254126	NOT
ATAD2	0.469632	5.30722	3.62869	0.00047931	0.0098072	-0.261729	NOT
SLC9A7	0.476131	4.43079	3.6285	0.000479614	0.0098072	-0.262302	NOT
ARHGAP31	-0.385699	5.25833	-3.62725	0.000481637	0.00983655	-0.266107	NOT
PLA2G4C	-0.505302	2.40272	-3.62389	0.000487104	0.00993473	-0.276311	NOT
HOXA4	-0.740256	-0.703103	-3.62357	0.000487631	0.00993473	-0.277289	NOT
DSTYK	-0.251405	4.83851	-3.62303	0.00048851	0.00994056	-0.278918	NOT
GGT5	-0.463486	4.61297	-3.62191	0.000490356	0.00995441	-0.282327	NOT
CD34	-0.457045	3.64936	-3.6219	0.00049038	0.00995441	-0.282371	NOT
MPZL3	0.513936	4.77524	3.62121	0.000491517	0.00995854	-0.284464	NOT
DNAJB12	0.231719	5.20953	3.62095	0.000491948	0.00995854	-0.285257	NOT
ARSB	-0.491117	4.28075	-3.62069	0.000492367	0.00995854	-0.286027	NOT
MOCOS	0.534272	3.74779	3.61871	0.000495658	0.0100019	-0.292047	NOT
RBPMS	-0.447017	4.34552	-3.61868	0.000495705	0.0100019	-0.292133	NOT
ABCC9	-0.432488	6.01433	-3.61782	0.000497139	0.0100188	-0.294745	NOT
TCF21	-0.693506	1.54779	-3.61685	0.00049875	0.0100391	-0.297669	NOT
TIE1	-0.495617	3.45341	-3.61599	0.00050019	0.010056	-0.300274	NOT
MRPL3	0.299357	5.87784	3.61503	0.00050181	0.0100657	-0.303196	NOT
SFRP1	-1.19436	2.17962	-3.6148	0.000502196	0.0100657	-0.303891	DOWN
IFFO1	-0.396254	2.65801	-3.61464	0.000502472	0.0100657	-0.304389	NOT
ANLN	0.564162	5.44077	3.61344	0.0005045	0.0100895	-0.308029	NOT
AKT3	-0.490411	5.35877	-3.61322	0.000504864	0.0100895	-0.308681	NOT
SPECC1L	-0.265655	5.78696	-3.61202	0.000506901	0.0101181	-0.312319	NOT
RCE1	0.270684	3.17775	3.60525	0.000518519	0.0103355	-0.332795	NOT
RRN3P2	-0.468695	1.12554	-3.60487	0.000519187	0.0103355	-0.333959	NOT
CKS2	0.630525	3.2976	3.60461	0.000519644	0.0103355	-0.334754	NOT
ZBTB47	-0.270512	3.90111	-3.60365	0.000521305	0.0103511	-0.337638	NOT
FAM229B	-0.389792	1.88457	-3.60345	0.000521663	0.0103511	-0.338258	NOT
ZCRB1	0.252678	4.62147	3.6002	0.000527366	0.0104518	-0.348081	NOT
ADAMTSL3	-0.439516	4.99541	-3.59914	0.000529231	0.0104732	-0.351271	NOT
SEC13	0.276963	5.86718	3.59888	0.000529693	0.0104732	-0.352058	NOT
GHRL	-1.30629	-1.47936	-3.5982	0.000530897	0.0104846	-0.35411	DOWN
C11orf58	0.21047	6.61858	3.59683	0.000533332	0.0105203	-0.358244	NOT
ATG101	0.342053	4.21573	3.59515	0.000536335	0.0105599	-0.363316	NOT
MRGPRF	-0.816896	1.86835	-3.59469	0.000537175	0.0105599	-0.364729	NOT
MAPKAPK3	0.398066	4.46258	3.59465	0.000537231	0.0105599	-0.364824	NOT
STX5	0.206869	4.28209	3.59389	0.000538602	0.0105744	-0.367125	NOT
RADIL	-0.780906	-1.16219	-3.59299	0.000540233	0.010594	-0.369857	NOT
PIGU	0.295409	3.64944	3.59181	0.000542367	0.0106134	-0.373417	NOT
KIF26A	-0.668274	0.59706	-3.59174	0.000542491	0.0106134	-0.373624	NOT
HTR2B	-1.07915	1.52984	-3.58898	0.000547518	0.0106954	-0.381955	DOWN
AUNIP	0.638603	0.414804	3.58873	0.000547958	0.0106954	-0.38268	NOT
MFHAS1	-0.384399	5.32484	-3.58576	0.000553426	0.0107896	-0.391647	NOT
OSER1	0.258964	4.58846	3.58471	0.000555368	0.0108148	-0.39481	NOT
IMMT	0.209895	5.90429	3.58315	0.000558265	0.0108477	-0.399509	NOT
EXOSC4	0.355019	2.68755	3.5828	0.000558919	0.0108477	-0.400566	NOT
UCKL1	0.273692	3.86008	3.58276	0.000558997	0.0108477	-0.400692	NOT
TAMALIN	-0.474902	2.00249	-3.58193	0.000560542	0.010865	-0.403183	NOT
C1R	-0.523886	7.38239	-3.5803	0.000563604	0.0109118	-0.408102	NOT
SGO1	0.460434	2.09558	3.57868	0.000566642	0.0109579	-0.412956	NOT
TALDO1	0.320713	6.19342	3.57735	0.000569159	0.0109782	-0.416957	NOT
ENO1	0.491433	8.95299	3.57733	0.000569192	0.0109782	-0.41701	NOT
IL1R1	-0.410872	6.79129	-3.57709	0.000569658	0.0109782	-0.417748	NOT
CACNA1C	-0.646407	4.21488	-3.5766	0.000570578	0.0109833	-0.419205	NOT
HIKESHI	0.281296	3.71616	3.57587	0.000571968	0.0109881	-0.421403	NOT
RAB1B	0.240469	5.96053	3.57578	0.00057214	0.0109881	-0.421673	NOT
C1S	-0.56976	7.96212	-3.57502	0.000573604	0.0110036	-0.42398	NOT
HDAC4	-0.362126	4.42571	-3.57026	0.000582753	0.0111663	-0.438265	NOT
NDUFB4	0.280071	5.43046	3.56917	0.000584876	0.0111942	-0.441547	NOT
DCPS	0.353345	3.09142	3.568	0.000587165	0.0112252	-0.445072	NOT
PPAT	0.403522	4.04204	3.56477	0.000593491	0.0113332	-0.454744	NOT
PALD1	-0.538973	2.99782	-3.5628	0.000597386	0.0113946	-0.460647	NOT
CRYZL1	-0.26447	3.61246	-3.56201	0.000598971	0.0114118	-0.463039	NOT
ISLR2	-0.755972	0.510392	-3.56033	0.00060232	0.0114621	-0.468071	NOT
MCPH1	-0.268492	4.15312	-3.55978	0.00060342	0.0114621	-0.469717	NOT
MOB1A	0.237632	6.76404	3.55945	0.000604083	0.0114621	-0.470708	NOT
USP39	0.211251	4.84947	3.55931	0.000604352	0.0114621	-0.471109	NOT
ZMAT1	-0.58539	2.12662	-3.55852	0.000605943	0.0114793	-0.473482	NOT
SPTBN2	0.79018	5.50257	3.55772	0.000607566	0.0114881	-0.475896	NOT
ZNRD2	0.334116	2.59173	3.55761	0.00060778	0.0114881	-0.476213	NOT
ZFPL1	0.236731	3.63676	3.55696	0.000609096	0.0115	-0.478165	NOT
AASS	-0.36307	3.34722	-3.55629	0.000610445	0.0115017	-0.480161	NOT
RAD51AP1	0.510221	2.58184	3.55589	0.000611258	0.0115017	-0.481361	NOT
RPL28	0.346938	7.43832	3.55574	0.000611563	0.0115017	-0.481811	NOT
TENM3-AS1	-0.641777	-0.476261	-3.55556	0.000611931	0.0115017	-0.482355	NOT
TMSB10	0.399921	9.22975	3.55227	0.000618651	0.0116007	-0.492208	NOT
ZNF583	-0.422451	1.96045	-3.5513	0.000620636	0.0116007	-0.495098	NOT
CBX6	-0.507287	5.35138	-3.55102	0.000621209	0.0116007	-0.49593	NOT
GRPEL1	0.380359	4.35838	3.55086	0.000621545	0.0116007	-0.496418	NOT
DISC1	-0.36315	3.8509	-3.55082	0.000621631	0.0116007	-0.496544	NOT
AURKB	0.5863	1.8145	3.55078	0.000621712	0.0116007	-0.496661	NOT
RPN2	0.334454	7.78272	3.55062	0.000622049	0.0116007	-0.497149	NOT
PNMA8B	-0.58243	0.849283	-3.54897	0.000625457	0.0116503	-0.502079	NOT
S1PR1	-0.493807	3.67845	-3.54866	0.000626098	0.0116503	-0.503003	NOT
NAMPT	0.518167	7.7592	3.54683	0.000629905	0.0117081	-0.508471	NOT
CENPP	-0.334302	2.24346	-3.54605	0.000631537	0.011717	-0.510805	NOT
FBN1	-0.734852	8.74279	-3.54565	0.000632363	0.011717	-0.511984	NOT
LINC02202	-0.518313	-0.0719515	-3.5456	0.00063248	0.011717	-0.51215	NOT
NELFCD	0.266124	5.15736	3.54402	0.000635796	0.0117654	-0.516867	NOT
NXT1	0.365933	3.38129	3.54337	0.00063717	0.0117778	-0.518815	NOT
LBHD1	0.263859	3.91267	3.54177	0.00064056	0.0117986	-0.5236	NOT
SMTN	-0.531527	4.59155	-3.54167	0.000640758	0.0117986	-0.523879	NOT
BGN	-0.657931	7.3951	-3.54164	0.000640836	0.0117986	-0.523988	NOT
MET	0.551355	8.03602	3.54102	0.000642142	0.0117986	-0.525825	NOT
CYRIB	0.289005	5.65136	3.54068	0.000642872	0.0117986	-0.526849	NOT
NEXMIF	-0.871855	0.45954	-3.54054	0.000643174	0.0117986	-0.527273	NOT
ZBTB40	-0.222497	4.72403	-3.54051	0.000643228	0.0117986	-0.527349	NOT
KRT16	1.81304	3.53081	3.53769	0.000649262	0.0118963	-0.535768	UP
PPP2CA	0.241124	6.75371	3.53723	0.000650239	0.0119011	-0.537125	NOT
UBE2G2	-0.209276	5.18271	-3.53654	0.000651739	0.0119033	-0.539203	NOT
MED8	0.285301	4.48652	3.53652	0.000651781	0.0119033	-0.53926	NOT
POLR3A	0.230635	4.78502	3.53582	0.000653294	0.0119056	-0.541351	NOT
COL24A1	-0.746152	1.73376	-3.5358	0.000653325	0.0119056	-0.541394	NOT
PLA2G5	-0.960655	-1.16664	-3.53268	0.0006601	0.012016	-0.550696	NOT
IPO7	0.30927	7.64332	3.53039	0.000665124	0.0120943	-0.557532	NOT
PHLDA2	0.565254	3.30837	3.52981	0.000666386	0.0121025	-0.559242	NOT
HROB	0.478424	0.685199	3.52949	0.000667105	0.0121025	-0.560214	NOT
PRMT1	0.308691	5.60619	3.52896	0.000668266	0.0121025	-0.561781	NOT
PSMD8	0.36255	6.25402	3.52878	0.000668671	0.0121025	-0.562328	NOT
SALL2	-0.599244	1.54475	-3.52854	0.000669192	0.0121025	-0.56303	NOT
VAMP8	0.388997	5.56458	3.52759	0.000671303	0.0121276	-0.56587	NOT
PLXDC1	-0.516406	3.88263	-3.5266	0.000673494	0.0121541	-0.568807	NOT
KRT6C	2.19592	-2.98285	3.52549	0.000675963	0.0121855	-0.572106	UP
ZNF521	-0.574553	3.49721	-3.52255	0.000682551	0.0122911	-0.580848	NOT
SNRPF	0.364129	3.61232	3.52033	0.000687566	0.0123681	-0.587446	NOT
EXOSC7	0.250933	3.76927	3.51875	0.000691166	0.0124195	-0.592153	NOT
AEBP1	-0.729424	8.14362	-3.51752	0.000693972	0.0124565	-0.595804	NOT
ZNF154	-0.539538	2.28838	-3.51673	0.000695779	0.0124695	-0.598148	NOT
RELN	-1.27364	1.75994	-3.51648	0.000696357	0.0124695	-0.598896	DOWN
RSRC1	0.2259	4.67673	3.51623	0.000696931	0.0124695	-0.599639	NOT
RBM4	0.223657	4.59193	3.51391	0.000702272	0.0125464	-0.606519	NOT
TPT1-AS1	-0.48616	3.07066	-3.51372	0.000702724	0.0125464	-0.607098	NOT
TSEN34	0.276836	4.40891	3.51318	0.000703961	0.0125551	-0.608683	NOT
ZZEF1	-0.258361	5.97949	-3.51219	0.000706279	0.0125678	-0.611645	NOT
MOV10L1	-0.743982	-0.564684	-3.51196	0.000706795	0.0125678	-0.612304	NOT
RNF217	-0.547704	4.82657	-3.51191	0.000706926	0.0125678	-0.612471	NOT
DNAJC18	-0.31092	2.66737	-3.51035	0.000710572	0.012618	-0.617106	NOT
LRIG1	-0.511735	6.07345	-3.51005	0.000711253	0.012618	-0.617969	NOT
CLEC14A	-0.465679	3.09904	-3.50967	0.000712151	0.0126205	-0.619106	NOT
SRP14-AS1	-0.550186	-0.118449	-3.50918	0.000713307	0.0126264	-0.620567	NOT
N4BP2L1	-0.457973	3.34803	-3.50889	0.000713991	0.0126264	-0.621431	NOT
ADGRD1	-0.787687	3.10723	-3.50719	0.000717989	0.0126837	-0.626462	NOT
AAMP	0.241845	6.03811	3.50502	0.000723137	0.0127528	-0.632898	NOT
ARPC3	0.287912	7.1121	3.50427	0.000724925	0.0127528	-0.635123	NOT
VWA8	-0.270066	5.24697	-3.50413	0.000725255	0.0127528	-0.635533	NOT
LRRCC1	-0.333879	3.84644	-3.50403	0.000725486	0.0127528	-0.63582	NOT
DDX27	0.236701	5.4519	3.50385	0.000725923	0.0127528	-0.636362	NOT
CSGALNACT2	-0.276592	5.42326	-3.50362	0.000726471	0.0127528	-0.637042	NOT
SKI	-0.27755	5.7967	-3.50317	0.000727551	0.0127584	-0.63838	NOT
CASP4	0.334237	5.69686	3.5021	0.0007301	0.0127897	-0.641531	NOT
LRP11	0.339754	5.62969	3.50094	0.000732893	0.0127986	-0.64497	NOT
LINC00926	-0.648403	0.155949	-3.50083	0.00073317	0.0127986	-0.645311	NOT
ANKRA2	-0.246296	3.66131	-3.50078	0.000733291	0.0127986	-0.64546	NOT
PRDX5	0.334244	6.19444	3.50062	0.000733665	0.0127986	-0.645919	NOT
TKT	0.390239	6.84562	3.4977	0.000740744	0.0128958	-0.654568	NOT
TXNDC9	0.293461	4.66311	3.49768	0.000740776	0.0128958	-0.654607	NOT
CWC15	0.216116	4.44639	3.49666	0.000743265	0.0129132	-0.657628	NOT
SGO2	0.31745	3.34521	3.49664	0.000743318	0.0129132	-0.657692	NOT
LUM	-0.725931	9.20824	-3.49368	0.000750578	0.0130136	-0.666446	NOT
CNBP	0.235296	7.63624	3.49352	0.000750986	0.0130136	-0.666935	NOT
HEG1	-0.505028	6.40408	-3.49334	0.000751429	0.0130136	-0.667467	NOT
DZIP1L	-0.419377	2.45271	-3.49206	0.00075457	0.0130545	-0.671223	NOT
LINC02397	-0.544744	-0.472931	-3.49123	0.000756645	0.0130769	-0.673696	NOT
RYR3	-1.2024	-2.45472	-3.49057	0.000758283	0.0130865	-0.675643	DOWN
CAND2	-0.692893	0.685998	-3.49038	0.000758761	0.0130865	-0.676211	NOT
DDX49	0.226189	4.16124	3.48972	0.000760393	0.0131011	-0.678145	NOT
WDR19	-0.24577	4.11956	-3.48847	0.000763518	0.0131415	-0.681838	NOT
ITGA8	-0.527643	2.62209	-3.48766	0.000765543	0.0131501	-0.684223	NOT
LURAP1	-0.50486	-0.226399	-3.48764	0.00076559	0.0131501	-0.684279	NOT
LINC01341	-0.809556	-1.27989	-3.48641	0.000768688	0.0131898	-0.687915	NOT
PPIF	0.445415	4.83796	3.4853	0.000771505	0.0132246	-0.691208	NOT
CAPN3	-0.591036	0.451618	-3.48473	0.000772935	0.0132355	-0.692875	NOT
GNAL	-0.5297	2.53553	-3.48408	0.000774592	0.0132361	-0.694803	NOT
ZNF473	0.275908	3.41182	3.48397	0.000774863	0.0132361	-0.695118	NOT
GID4	-0.285467	3.04012	-3.48378	0.000775341	0.0132361	-0.695673	NOT
DCLRE1A	0.26562	3.97821	3.48303	0.000777243	0.0132551	-0.69788	NOT
VPS37A	-0.253269	4.8078	-3.48256	0.000778457	0.0132623	-0.699285	NOT
RAB6A	0.217195	6.89662	3.48195	0.000780014	0.0132753	-0.701084	NOT
ERI3	0.295362	4.2567	3.48147	0.000781223	0.0132824	-0.702478	NOT
CCDC170	-0.500527	2.24005	-3.4807	0.000783216	0.0133028	-0.704772	NOT
MEF2C	-0.451966	4.66914	-3.48034	0.000784132	0.0133048	-0.705823	NOT
MELTF	0.931506	4.71557	3.4793	0.000786817	0.0133369	-0.708901	NOT
WDFY1	0.272429	6.61228	3.47873	0.000788283	0.0133482	-0.710577	NOT
C10orf95	0.955759	-1.45895	3.47723	0.000792162	0.0133927	-0.714995	NOT
FANCB	0.484605	1.18743	3.47709	0.000792507	0.0133927	-0.715387	NOT
MTX2	0.25206	4.04329	3.47616	0.000794928	0.01342	-0.718132	NOT
IWS1	0.181572	5.42375	3.47547	0.000796716	0.0134367	-0.720154	NOT
ADAM33	-0.836394	1.24409	-3.47049	0.00080982	0.0136439	-0.734837	NOT
CATSPERE	-0.469089	-0.555282	-3.46942	0.000812644	0.0136732	-0.737969	NOT
PROSER2	0.669582	2.85577	3.46921	0.000813193	0.0136732	-0.738578	NOT
ALDOA	0.402092	9.08906	3.46822	0.000815838	0.013704	-0.7415	NOT
RANGAP1	0.344128	5.50531	3.46785	0.00081682	0.0137067	-0.742581	NOT
SLC30A4	-0.413668	3.53075	-3.46623	0.00082116	0.0137657	-0.74735	NOT
FLNB	0.466344	9.64387	3.46536	0.00082349	0.013791	-0.7499	NOT
C22orf34	-0.439815	-0.228984	-3.46469	0.000825282	0.0138072	-0.751856	NOT
THUMPD3	0.236307	4.9333	3.46413	0.000826798	0.0138152	-0.753507	NOT
SRL	-0.682805	-0.731468	-3.46391	0.000827411	0.0138152	-0.754174	NOT
FAM72B	0.529915	0.618752	3.46287	0.000830215	0.0138482	-0.757218	NOT
GIPC3	-0.451249	0.652158	-3.46134	0.00083437	0.0138975	-0.761709	NOT
FAM124B	-0.5807	0.36236	-3.46095	0.000835422	0.0138975	-0.762843	NOT
PSMD7	0.264218	5.8766	3.46087	0.000835656	0.0138975	-0.763095	NOT
TMEM35A	-1.13432	-1.11009	-3.45921	0.000840198	0.0139591	-0.767971	DOWN
LSM12	0.249029	4.85063	3.45854	0.000842026	0.0139756	-0.769926	NOT
CHEK1	0.429467	3.40135	3.45781	0.000844043	0.0139952	-0.772079	NOT
TMEM123	0.316237	8.23897	3.45739	0.000845186	0.0140003	-0.773295	NOT
LSM12P1	0.421495	1.77181	3.45698	0.00084633	0.0140054	-0.774512	NOT
TUB	-0.60341	1.87497	-3.45622	0.000848425	0.0140196	-0.776736	NOT
XRCC5	0.216577	8.18874	3.45606	0.00084886	0.0140196	-0.777198	NOT
NECTIN1	0.63879	4.76899	3.45473	0.000852547	0.0140666	-0.781096	NOT
CDO1	-0.840669	0.718184	-3.45412	0.000854254	0.0140809	-0.782895	NOT
MAN1C1	-0.496269	3.43227	-3.4534	0.000856257	0.0141	-0.785002	NOT
ST3GAL4	0.576291	3.95033	3.4524	0.00085903	0.0141318	-0.78791	NOT
SPINT2	0.530956	8.16509	3.45128	0.000862172	0.0141696	-0.791193	NOT
ZEB2	-0.465249	5.70156	-3.45074	0.000863694	0.0141807	-0.79278	NOT
COX7A2L	0.317254	5.41296	3.44981	0.000866325	0.0141977	-0.795515	NOT
AARS1	0.276134	6.45005	3.4495	0.000867199	0.0141977	-0.796422	NOT
INSYN1	-0.805384	-0.605768	-3.44947	0.000867277	0.0141977	-0.796503	NOT
ORC1	0.570686	1.65647	3.44824	0.000870768	0.014241	-0.800115	NOT
LYAR	0.396182	3.06972	3.44707	0.000874081	0.0142812	-0.803531	NOT
LRRK2	-0.503231	4.44238	-3.44669	0.000875154	0.0142848	-0.804634	NOT
CSDC2	-0.890779	-0.434043	-3.44585	0.000877564	0.0143009	-0.807106	NOT
CNOT9	0.203592	5.25506	3.44575	0.000877846	0.0143009	-0.807396	NOT
SORBS3	-0.30886	4.22064	-3.44457	0.000881208	0.0143417	-0.810833	NOT
MSL3P1	0.476293	2.47905	3.44242	0.000887398	0.0144211	-0.817127	NOT
ARHGEF6	-0.454361	4.23423	-3.44228	0.000887813	0.0144211	-0.817547	NOT
AP1S3	0.493917	4.24333	3.44127	0.000890732	0.0144472	-0.820498	NOT
PHLDB1	-0.392874	6.21546	-3.44113	0.000891141	0.0144472	-0.820912	NOT
ARL6IP6	0.331891	3.75172	3.44034	0.000893415	0.0144698	-0.823203	NOT
ITCH	0.191294	6.85122	3.43963	0.000895472	0.0144698	-0.825271	NOT
RUVBL1	0.312836	4.7558	3.43947	0.00089596	0.0144698	-0.82576	NOT
IRF3	0.274987	4.64722	3.43935	0.000896293	0.0144698	-0.826094	NOT
ACY1	0.426493	4.39121	3.43916	0.000896856	0.0144698	-0.826659	NOT
LAMA2	-0.699162	6.29005	-3.43711	0.000902831	0.0145431	-0.832628	NOT
CHRM2	-2.19445	-3.85171	-3.43697	0.000903247	0.0145431	-0.833042	DOWN
ZNF846	-0.369025	2.51986	-3.43657	0.000904442	0.0145431	-0.834231	NOT
ACAN	-1.07068	1.6599	-3.43642	0.000904874	0.0145431	-0.83466	DOWN
DCHS1	-0.55043	4.84093	-3.43437	0.000910925	0.0146263	-0.840651	NOT
NME1	0.487355	4.74383	3.43383	0.000912502	0.0146376	-0.842206	NOT
ZNF862	-0.386472	3.14654	-3.43338	0.000913855	0.0146453	-0.843538	NOT
SIX2	1.54078	-1.63028	3.43192	0.000918182	0.0147006	-0.847783	UP
HPRT1	0.352815	4.15819	3.43048	0.000922496	0.0147555	-0.851997	NOT
LINC00654	-0.532329	2.47525	-3.42937	0.0009258	0.0147943	-0.85521	NOT
ACOT8	0.23805	3.23274	3.42831	0.000928998	0.0148312	-0.858309	NOT
CORIN	-0.837303	3.1652	-3.4275	0.000931455	0.0148348	-0.860683	NOT
ZNF354C	-0.430424	2.89498	-3.42747	0.000931524	0.0148348	-0.860749	NOT
PIGA	0.347645	3.92711	3.42735	0.000931883	0.0148348	-0.861096	NOT
H2AZ1	0.381506	6.01492	3.42631	0.00093503	0.0148708	-0.864125	NOT
MBOAT7	0.341498	5.11916	3.42463	0.00094015	0.014938	-0.869032	NOT
PARPBP	0.379695	2.50394	3.42244	0.000946848	0.0150302	-0.875412	NOT
MS4A4E	-0.493255	-0.0129507	-3.42168	0.000949173	0.0150528	-0.877615	NOT
SYNM	-1.09432	3.95932	-3.42132	0.000950269	0.015056	-0.878653	DOWN
PRICKLE2	-0.404403	5.01339	-3.42068	0.00095226	0.0150732	-0.880533	NOT
BOLA3	0.349866	2.73966	3.41965	0.000955428	0.0151091	-0.883517	NOT
CDH11	-0.635964	7.25885	-3.41899	0.00095748	0.0151273	-0.885444	NOT
PPA1	0.436466	7.17179	3.4177	0.000961498	0.0151764	-0.889207	NOT
SLC36A1	-0.297619	4.29761	-3.41651	0.000965197	0.0152205	-0.892657	NOT
ARHGEF40	-0.360308	5.48078	-3.41543	0.000968588	0.0152596	-0.895807	NOT
HK1	0.290244	6.60827	3.41393	0.000973287	0.0153192	-0.900155	NOT
PCDHB7	-0.559346	1.13152	-3.41298	0.000976277	0.0153518	-0.90291	NOT
PIK3R1	-0.349187	6.49668	-3.41073	0.000983394	0.0154492	-0.909434	NOT
PGAM1	0.389511	7.0289	3.40825	0.000991323	0.0155592	-0.916647	NOT
H2BC11	0.50029	3.91593	3.40754	0.000993588	0.0155802	-0.918696	NOT
EFEMP2	-0.536058	4.55277	-3.40315	0.00100778	0.0157824	-0.931435	NOT
FERMT2	-0.47811	5.49284	-3.4027	0.00100926	0.0157824	-0.932748	NOT
CTSK	-0.764445	6.13215	-3.40224	0.00101074	0.0157824	-0.934064	NOT
DPP3	0.303446	5.01293	3.40216	0.001011	0.0157824	-0.934302	NOT
DNAJB11	0.27707	5.61903	3.40157	0.00101293	0.0157824	-0.936007	NOT
SHC4	-0.776983	0.528172	-3.40157	0.00101294	0.0157824	-0.93602	NOT
SPESP1	-0.810774	-0.949228	-3.40152	0.00101308	0.0157824	-0.936146	NOT
UQCC3	0.340631	2.66643	3.40078	0.00101551	0.0158056	-0.938297	NOT
PLEKHA4	-0.415664	3.42945	-3.39992	0.00101835	0.015835	-0.940802	NOT
CPEB1	-0.847133	-0.103023	-3.39928	0.00102046	0.015853	-0.942657	NOT
PTGER3	-0.812034	1.85166	-3.39899	0.0010214	0.0158531	-0.943491	NOT
UQCRH	0.439485	5.88109	3.39772	0.00102557	0.0158922	-0.947146	NOT
ANTXR1	-0.631347	7.80834	-3.39765	0.00102583	0.0158922	-0.947369	NOT
SERP1	0.271902	7.22276	3.39675	0.00102881	0.0159238	-0.94998	NOT
CLEC1A	-0.45436	0.170303	-3.39551	0.00103292	0.0159636	-0.953558	NOT
NUDT11	-0.696009	0.426328	-3.39521	0.00103392	0.0159636	-0.954425	NOT
FNDC1	-1.00212	5.33471	-3.39477	0.00103538	0.0159636	-0.955693	DOWN
NPR2	-0.485483	2.49172	-3.39467	0.00103571	0.0159636	-0.955975	NOT
LMO3	-1.08959	0.826362	-3.39454	0.00103615	0.0159636	-0.95636	DOWN
MMP16	-0.62706	3.33551	-3.39354	0.0010395	0.0159888	-0.95926	NOT
RAD51	0.482186	1.68625	3.39322	0.00104057	0.0159888	-0.960176	NOT
MRPL10	0.292228	4.33116	3.39313	0.00104089	0.0159888	-0.960452	NOT
A2M-AS1	-0.537972	-0.211821	-3.39291	0.00104161	0.0159888	-0.961074	NOT
TTLL7	-0.527757	3.12843	-3.39236	0.00104346	0.0160026	-0.96267	NOT
TTLL11	-0.354488	1.13866	-3.39023	0.00105064	0.0160979	-0.968825	NOT
CAPNS1	0.295164	6.74211	3.3895	0.00105312	0.0161212	-0.970943	NOT
CYP2U1	-0.389804	3.442	-3.38891	0.00105513	0.0161312	-0.972649	NOT
CCDC186	0.256984	6.2456	3.38874	0.0010557	0.0161312	-0.973136	NOT
RHOG	0.248458	4.1352	3.3858	0.00106572	0.0162694	-0.981613	NOT
FBLN1	-0.722887	6.23019	-3.38454	0.00107004	0.0163205	-0.985242	NOT
DMXL1	-0.249842	6.36204	-3.38355	0.00107346	0.0163578	-0.98811	NOT
CAPRIN1	0.23263	8.09969	3.38056	0.00108384	0.0164795	-0.996741	NOT
FOXM1	0.604248	3.70772	3.38054	0.00108388	0.0164795	-0.996782	NOT
CPNE1	0.357604	5.58735	3.38012	0.00108537	0.0164795	-0.998011	NOT
KMT2E	-0.247504	6.59911	-3.37998	0.00108585	0.0164795	-0.998409	NOT
FGF9	-0.93325	-0.686001	-3.37983	0.00108637	0.0164795	-0.998836	NOT
HSP90AB1	0.358263	9.33871	3.37891	0.00108959	0.0165135	-1.0015	NOT
SLBP	0.266816	4.89557	3.37636	0.00109853	0.0166253	-1.00883	NOT
APMAP	0.289145	5.90065	3.37625	0.00109896	0.0166253	-1.00917	NOT
POP7	0.321493	3.36905	3.37588	0.00110024	0.0166298	-1.01022	NOT
SAAL1	0.302171	2.74704	3.37455	0.00110494	0.0166857	-1.01405	NOT
ADH1B	-1.40719	2.75337	-3.37408	0.00110663	0.0166961	-1.01541	DOWN
LDB2	-0.406145	3.23941	-3.37322	0.00110967	0.016723	-1.01787	NOT
C1orf21	-0.501741	4.84983	-3.37302	0.0011104	0.016723	-1.01847	NOT
BIRC5	0.468837	3.6962	3.37029	0.00112015	0.0168466	-1.02631	NOT
FGFRL1	0.464704	4.28007	3.37016	0.00112063	0.0168466	-1.02669	NOT
HNRNPC	0.219998	8.0028	3.3665	0.00113387	0.0170304	-1.03723	NOT
SYNPO	-0.379452	5.96267	-3.36555	0.00113732	0.017067	-1.03995	NOT
ZNF594-DT	-0.43387	-0.799871	-3.36491	0.00113963	0.0170863	-1.04177	NOT
SEPTIN14	-0.410527	-0.266176	-3.36163	0.00115169	0.0172419	-1.05121	NOT
TBL2	0.279409	5.01393	3.36153	0.00115207	0.0172419	-1.0515	NOT
ERVK13-1	-0.410263	3.91341	-3.36024	0.0011568	0.0172973	-1.05518	NOT
CPZ	-0.607133	3.31655	-3.35977	0.00115856	0.0173081	-1.05654	NOT
PEG3	-0.63951	2.89225	-3.35905	0.00116123	0.0173325	-1.05861	NOT
NOX4	-0.667695	3.53223	-3.35858	0.00116298	0.0173433	-1.05996	NOT
H2BC18	0.391448	5.58114	3.3576	0.00116664	0.0173823	-1.06277	NOT
CDCA3	0.545667	1.59562	3.35622	0.00117178	0.0174435	-1.06672	NOT
COX17	0.276836	4.1593	3.35555	0.00117429	0.0174536	-1.06864	NOT
E2F4	0.236298	4.87847	3.35529	0.00117528	0.0174536	-1.06939	NOT
CARS1	0.234851	5.23952	3.35505	0.00117619	0.0174536	-1.07008	NOT
SLC35E2B	-0.268399	5.46481	-3.35493	0.00117664	0.0174536	-1.07043	NOT
ITGB6	0.841706	7.48175	3.35356	0.0011818	0.0175148	-1.07435	NOT
KIAA2012	-0.487844	-0.487244	-3.35297	0.00118405	0.0175192	-1.07606	NOT
PCYT1B	-0.593626	-0.197253	-3.35293	0.0011842	0.0175192	-1.07617	NOT
COX8A	0.341742	5.56264	3.35222	0.00118689	0.0175436	-1.0782	NOT
TUBGCP6	-0.280703	4.52602	-3.35157	0.00118936	0.01755	-1.08007	NOT
HMCN2	-0.964646	1.20561	-3.35155	0.00118942	0.01755	-1.08012	NOT
ASF1B	0.506515	2.8687	3.35095	0.00119169	0.017568	-1.08182	NOT
CHCHD1	0.333184	3.68179	3.35038	0.00119389	0.0175849	-1.08347	NOT
BMPER	-0.935072	-1.86356	-3.34961	0.00119681	0.0176125	-1.08566	NOT
ASPA	-0.530259	0.469447	-3.34918	0.00119848	0.0176215	-1.08691	NOT
UBA3	0.228152	5.13417	3.34867	0.0012004	0.0176344	-1.08835	NOT
LIN7C	0.241509	6.39897	3.34801	0.00120296	0.0176565	-1.09026	NOT
BUD13	0.20451	3.40385	3.34712	0.00120639	0.0176912	-1.09281	NOT
BRMS1	0.252346	4.14974	3.3463	0.00120954	0.0177071	-1.09514	NOT
SYNC	-0.748814	2.27817	-3.34629	0.00120958	0.0177071	-1.09518	NOT
HERC2	-0.265211	6.64628	-3.34557	0.00121235	0.017732	-1.09723	NOT
GPR155	-0.47876	3.50436	-3.34486	0.00121511	0.0177505	-1.09926	NOT
PTPRB	-0.39244	5.48147	-3.3447	0.00121573	0.0177505	-1.09972	NOT
TNFRSF21	0.513116	7.25086	3.34383	0.00121913	0.0177846	-1.10222	NOT
ZNF208	-0.576604	1.59744	-3.34161	0.00122777	0.0178951	-1.10855	NOT
NOLC1	0.318864	6.05393	3.34108	0.00122986	0.0179099	-1.11007	NOT
TRIB1	0.466301	6.14108	3.34041	0.00123247	0.0179324	-1.11198	NOT
BCHE	-0.809009	0.485489	-3.33964	0.00123551	0.017961	-1.11418	NOT
GRSF1	0.239085	6.36655	3.33906	0.00123782	0.017979	-1.11586	NOT
TNN	-1.04719	0.332631	-3.33793	0.00124228	0.0180282	-1.11908	DOWN
CENPO	0.323441	2.94244	3.33738	0.00124444	0.0180302	-1.12064	NOT
MIR497HG	-0.612443	0.194021	-3.33731	0.00124472	0.0180302	-1.12084	NOT
STK32C	0.44281	1.90645	3.33708	0.00124565	0.0180302	-1.12151	NOT
PSMD14	0.309992	5.63565	3.3346	0.00125552	0.0181573	-1.12858	NOT
WDFY4	-0.48244	3.79841	-3.33354	0.00125977	0.0181926	-1.13161	NOT
ESPL1	0.420873	2.54733	3.33345	0.00126013	0.0181926	-1.13186	NOT
FAT3	-1.0329	2.18227	-3.33281	0.0012627	0.018214	-1.13369	DOWN
SUPV3L1	0.243117	3.97981	3.3324	0.00126433	0.0182218	-1.13484	NOT
TMSB4XP8	0.41649	2.60631	3.33188	0.00126645	0.0182366	-1.13634	NOT
SERTAD1	0.383963	3.89607	3.33135	0.00126858	0.0182516	-1.13785	NOT
MRPL21	0.300497	3.67525	3.32862	0.00127967	0.0183953	-1.14564	NOT
IL11RA	-0.36217	1.35629	-3.32744	0.00128445	0.0184483	-1.14898	NOT
TPI1	0.436384	8.00892	3.32537	0.00129297	0.0185414	-1.1549	NOT
RALB	0.288397	5.9801	3.32532	0.00129315	0.0185414	-1.15503	NOT
CNTN4	-0.627598	2.78308	-3.32457	0.00129626	0.0185646	-1.15718	NOT
RPS6KA4	0.355309	4.79447	3.32439	0.00129698	0.0185646	-1.15768	NOT
FAM180A	-0.66442	0.569447	-3.32345	0.00130087	0.0185963	-1.16036	NOT
LSM4	0.300275	5.04309	3.32332	0.00130142	0.0185963	-1.16074	NOT
SCARA5	-1.49081	-0.754439	-3.32235	0.00130544	0.0186286	-1.1635	DOWN
SMG1P4	-0.761262	2.00113	-3.32208	0.00130652	0.0186286	-1.16424	NOT
TPM2	-0.742188	6.59149	-3.32197	0.00130702	0.0186286	-1.16458	NOT
FKBP2	0.233623	4.52006	3.32067	0.00131242	0.0186685	-1.16828	NOT
PDCD6	0.262941	5.92637	3.32053	0.00131297	0.0186685	-1.16866	NOT
ARHGAP15	-0.450358	2.67135	-3.32049	0.00131316	0.0186685	-1.16878	NOT
STT3A	0.289782	6.87273	3.3202	0.00131437	0.0186699	-1.16961	NOT
CACNA1H	-0.68607	3.93387	-3.31783	0.0013243	0.018795	-1.17635	NOT
FGF10	-0.991873	-0.409942	-3.31555	0.00133392	0.0189097	-1.18283	NOT
ZNF582	-0.538788	0.0903982	-3.31538	0.00133464	0.0189097	-1.18331	NOT
GNRH1	-0.554323	-0.521792	-3.31483	0.00133695	0.0189263	-1.18486	NOT
MTA2	0.242728	6.07249	3.31346	0.0013428	0.0189931	-1.18876	NOT
RRN3P1	-0.365702	2.13705	-3.3127	0.00134602	0.0190215	-1.19091	NOT
TAL1	-0.496418	0.352769	-3.31246	0.00134707	0.0190215	-1.19161	NOT
THBS3	-0.38212	4.44851	-3.31173	0.00135018	0.0190319	-1.19367	NOT
HEXIM1	0.314254	4.74791	3.31149	0.00135123	0.0190319	-1.19436	NOT
ZNF581	0.332837	3.00723	3.31149	0.00135123	0.0190319	-1.19437	NOT
PTPMT1	0.268976	4.00791	3.30814	0.00136563	0.0192037	-1.20386	NOT
FADD	0.308738	4.36797	3.30812	0.00136571	0.0192037	-1.20391	NOT
C16orf74	1.36422	-0.71636	3.30568	0.00137633	0.0193014	-1.21084	UP
TMEM41B	0.21332	5.43943	3.30558	0.00137676	0.0193014	-1.21112	NOT
NME1-NME2	0.416868	7.05718	3.30548	0.00137718	0.0193014	-1.2114	NOT
TMBIM6	0.31262	9.40073	3.30541	0.00137748	0.0193014	-1.21159	NOT
BRWD1	-0.226245	6.86747	-3.30517	0.00137856	0.0193014	-1.21229	NOT
TIMM17B	0.293718	3.76632	3.30493	0.00137958	0.0193014	-1.21295	NOT
MPHOSPH8	-0.242149	5.41463	-3.30437	0.00138203	0.0193195	-1.21454	NOT
TM6SF1	-0.560319	1.66401	-3.30235	0.00139093	0.0194109	-1.22028	NOT
SOX18	-0.455441	1.0429	-3.30228	0.00139122	0.0194109	-1.22047	NOT
H2BC13	0.519707	3.39113	3.30209	0.00139204	0.0194109	-1.221	NOT
REEP3	0.333605	7.20574	3.3018	0.00139332	0.0194126	-1.22182	NOT
TRAF4	0.317109	5.14964	3.30018	0.00140048	0.0194962	-1.22641	NOT
SHISAL2A	-0.551649	-1.12317	-3.29943	0.00140382	0.0195156	-1.22854	NOT
IL16	-0.472469	3.98119	-3.29931	0.00140436	0.0195156	-1.22888	NOT
USP44	-0.810117	-0.880439	-3.29905	0.00140549	0.0195156	-1.2296	NOT
TPRKB	0.304791	3.23095	3.29882	0.00140654	0.0195156	-1.23027	NOT
SHKBP1	0.317179	4.6483	3.29808	0.00140982	0.019522	-1.23236	NOT
TRIM47	0.362382	4.63306	3.29796	0.00141034	0.019522	-1.23268	NOT
DEDD2	0.331055	4.3407	3.29793	0.0014105	0.019522	-1.23278	NOT
BRD1	-0.233934	5.05138	-3.29729	0.00141336	0.0195454	-1.2346	NOT
RCSD1	-0.487292	3.4161	-3.2961	0.0014187	0.0195869	-1.23797	NOT
EPHA1-AS1	-0.600983	0.13839	-3.29566	0.00142064	0.0195869	-1.23919	NOT
LAYN	-0.524097	3.22601	-3.29562	0.00142083	0.0195869	-1.23931	NOT
ITGA10	-0.704278	1.76991	-3.29558	0.00142104	0.0195869	-1.23944	NOT
HERC2P9	-0.412509	3.63058	-3.29376	0.00142919	0.0196738	-1.24456	NOT
VAPA	0.317467	7.17772	3.2934	0.00143085	0.0196738	-1.2456	NOT
MT-CYB	-0.515191	7.51597	-3.29318	0.00143186	0.0196738	-1.24623	NOT
ZNF518B	-0.620166	3.9147	-3.29314	0.00143204	0.0196738	-1.24634	NOT
FAM83A	1.77524	3.49243	3.2922	0.00143625	0.0197155	-1.24897	UP
LSM3	0.302907	4.03297	3.29194	0.00143746	0.0197159	-1.24972	NOT
PAK4	0.358752	4.8439	3.29161	0.00143896	0.0197204	-1.25066	NOT
PODNL1	-0.639783	1.41498	-3.29108	0.00144135	0.0197335	-1.25214	NOT
SLC50A1	0.373942	4.85294	3.29088	0.00144227	0.0197335	-1.25271	NOT
OXSR1	0.243256	5.7485	3.28992	0.00144664	0.019777	-1.25541	NOT
MAP4K2	0.35119	2.93091	3.28909	0.00145043	0.0197965	-1.25776	NOT
SERTAD3	0.344177	4.09986	3.28873	0.00145209	0.0197965	-1.25878	NOT
GJA4	-0.540018	1.35114	-3.28853	0.00145303	0.0197965	-1.25936	NOT
PDZRN3	-0.614508	3.95324	-3.28834	0.00145387	0.0197965	-1.25988	NOT
MSH2	0.293887	4.77493	3.28811	0.00145497	0.0197965	-1.26055	NOT
C2orf88	-1.16813	2.76361	-3.28806	0.00145516	0.0197965	-1.26067	DOWN
ZFP2	-0.392105	-0.194913	-3.28742	0.00145814	0.019821	-1.2625	NOT
NSUN2	0.268693	5.86621	3.28673	0.00146129	0.0198477	-1.26443	NOT
PDZD4	-0.637392	0.591857	-3.28574	0.00146588	0.0198782	-1.26724	NOT
GPR19	0.624565	-1.14115	3.28573	0.00146591	0.0198782	-1.26725	NOT
ENOX1	-0.549661	1.40613	-3.28505	0.00146904	0.0199046	-1.26916	NOT
SPCS1	0.296006	5.24547	3.28417	0.00147313	0.0199176	-1.27165	NOT
LRRC28	-0.287617	3.32778	-3.28409	0.00147352	0.0199176	-1.27188	NOT
ZNF70	-0.291104	2.61768	-3.28408	0.00147357	0.0199176	-1.27192	NOT
ZFPM2	-0.674925	2.66929	-3.28369	0.00147536	0.0199253	-1.273	NOT
SRPX	-0.674109	3.00195	-3.28345	0.00147652	0.0199253	-1.2737	NOT
SHANK3	-0.428738	3.10089	-3.28201	0.00148322	0.0199996	-1.27775	NOT
RPL23AP53	-0.388014	-0.556856	-3.28149	0.00148563	0.0200159	-1.2792	NOT
ZNF788P	-0.517874	1.5787	-3.28079	0.00148892	0.0200441	-1.28118	NOT
STXBP2	0.326719	5.04359	3.27996	0.00149283	0.0200807	-1.28353	NOT
TFRC	0.424078	7.43399	3.27877	0.00149843	0.0201398	-1.28687	NOT
DPCD	0.317865	2.85322	3.278	0.00150207	0.0201697	-1.28904	NOT
KRT18	0.570771	8.71373	3.27779	0.00150306	0.0201697	-1.28963	NOT
SLC8A1	-0.499222	4.80111	-3.27704	0.00150662	0.0202013	-1.29175	NOT
GUCY1B1	-0.510236	4.05136	-3.27417	0.00152032	0.0203486	-1.29984	NOT
COL4A2	-0.496116	9.12929	-3.27412	0.00152053	0.0203486	-1.29996	NOT
RAD54L	0.547325	1.02048	3.27384	0.00152187	0.0203486	-1.30075	NOT
ZBED2	1.6042	-0.124518	3.27343	0.00152387	0.0203486	-1.30192	UP
YIPF2	0.278315	4.69375	3.27338	0.00152408	0.0203486	-1.30204	NOT
MYL12B	0.39065	8.30109	3.27321	0.0015249	0.0203486	-1.30253	NOT
ERICH1	-0.306088	3.48419	-3.27191	0.00153118	0.0204161	-1.3062	NOT
SNRPA1	0.333132	3.89942	3.27136	0.00153381	0.0204349	-1.30773	NOT
SRSF9	0.270165	5.86963	3.27079	0.00153655	0.0204552	-1.30933	NOT
SOWAHC	0.343353	5.43976	3.26872	0.0015466	0.0205727	-1.31516	NOT
EDN2	1.28033	-1.58372	3.26822	0.00154905	0.0205889	-1.31657	UP
KRT6B	1.78192	2.55563	3.2647	0.00156625	0.020801	-1.32644	UP
SPSB1	-0.398574	5.02227	-3.26323	0.00157351	0.0208695	-1.33057	NOT
PGR	-0.71977	2.62627	-3.263	0.00157467	0.0208695	-1.33123	NOT
N4BP2L2	-0.24986	6.32561	-3.26272	0.00157606	0.0208695	-1.33202	NOT
PDCD10	0.250706	5.28834	3.26265	0.00157639	0.0208695	-1.33221	NOT
AP2B1	0.261047	7.87279	3.26182	0.00158048	0.0209071	-1.33452	NOT
GCA	0.264981	4.14736	3.26139	0.00158261	0.0209187	-1.33572	NOT
C8orf88	-0.691508	0.572662	-3.2605	0.00158708	0.0209612	-1.33824	NOT
YARS2	0.265959	3.53034	3.25998	0.00158966	0.0209787	-1.33969	NOT
CCNE1	0.696708	1.92085	3.2589	0.00159503	0.021033	-1.34271	NOT
PSMC3	0.256685	5.79721	3.25786	0.00160025	0.0210588	-1.34563	NOT
CAP2P1	-0.632285	-1.25655	-3.2578	0.00160054	0.0210588	-1.34579	NOT
STARD8	-0.310958	2.98465	-3.25776	0.00160076	0.0210588	-1.34591	NOT
CICP18	-0.456933	2.56595	-3.25666	0.0016063	0.0211151	-1.349	NOT
TRIL	-0.604319	2.04664	-3.25583	0.00161051	0.0211539	-1.35134	NOT
ERMP1	0.400968	5.72233	3.25531	0.00161311	0.0211715	-1.35278	NOT
TRPT1	0.256457	3.14274	3.25426	0.00161843	0.0212122	-1.35572	NOT
TRIP10	0.401803	5.35656	3.2542	0.00161875	0.0212122	-1.3559	NOT
RECQL4	0.468732	2.08207	3.25333	0.00162318	0.0212434	-1.35833	NOT
VPS13B	-0.223914	6.77147	-3.25323	0.00162367	0.0212434	-1.35861	NOT
ZBED3-AS1	-0.571861	-0.538864	-3.25198	0.00163006	0.0213024	-1.36211	NOT
CBX3	0.249148	6.87264	3.25185	0.00163072	0.0213024	-1.36248	NOT
NTAQ1	0.311201	2.97454	3.25154	0.0016323	0.0213046	-1.36334	NOT
BLCAP	0.341662	5.25282	3.25132	0.00163343	0.0213046	-1.36396	NOT
EPB41L2	-0.382928	6.11168	-3.25015	0.00163944	0.0213663	-1.36724	NOT
TGFB1I1	-0.443706	3.983	-3.24897	0.00164548	0.0214253	-1.37053	NOT
CITED4	0.643097	2.93547	3.24877	0.00164652	0.0214253	-1.37109	NOT
AP3M1	0.216285	5.27801	3.24815	0.00164972	0.0214502	-1.37282	NOT
ARL10	-0.396339	3.28228	-3.2466	0.00165776	0.021538	-1.37716	NOT
CLEC11A	-0.541295	2.76702	-3.24632	0.00165923	0.0215404	-1.37795	NOT
H2AC21	0.418093	3.5658	3.24575	0.00166217	0.0215619	-1.37954	NOT
UQCRFS1	0.453841	5.6298	3.24544	0.00166377	0.021566	-1.3804	NOT
DPYSL3	-0.643166	7.17415	-3.24426	0.00166994	0.0216291	-1.3837	NOT
MAPK10	-0.513246	2.43271	-3.24375	0.00167261	0.021647	-1.38513	NOT
CCT6A	0.282566	6.96996	3.24313	0.00167584	0.0216721	-1.38685	NOT
CMAS	0.337486	4.89549	3.24266	0.00167831	0.0216776	-1.38816	NOT
CASP8	0.228347	5.2953	3.24256	0.00167886	0.0216776	-1.38846	NOT
CALM2	0.226923	8.69463	3.24145	0.00168466	0.0217357	-1.39153	NOT
HYOU1	0.287131	7.10559	3.24041	0.00169017	0.02179	-1.39445	NOT
CREBRF	-0.2951	5.91594	-3.23971	0.00169385	0.0218206	-1.39639	NOT
KPNA2	0.46481	5.33601	3.23777	0.00170415	0.0219332	-1.40181	NOT
PREB	0.204696	4.69386	3.23755	0.00170534	0.0219332	-1.40243	NOT
TBCB	0.307825	4.79853	3.23733	0.00170652	0.0219332	-1.40304	NOT
RPL8	0.351177	9.00381	3.2369	0.00170881	0.0219459	-1.40424	NOT
GIMAP1	-0.49976	1.82481	-3.23623	0.00171241	0.0219753	-1.40612	NOT
FARSA	0.247243	4.46985	3.23403	0.00172422	0.0220919	-1.41226	NOT
CHMP4B	0.217435	6.25655	3.23396	0.00172457	0.0220919	-1.41244	NOT
PMP22	-0.434995	5.55205	-3.2338	0.00172546	0.0220919	-1.4129	NOT
NRIP2	-0.537014	-0.187079	-3.23205	0.00173488	0.0221956	-1.41776	NOT
ANXA1	0.685051	7.6623	3.2314	0.00173839	0.0222236	-1.41956	NOT
MAPRE1	0.203072	6.52337	3.23092	0.001741	0.0222399	-1.4209	NOT
ADARB1	-0.453851	3.39361	-3.23001	0.00174599	0.0222867	-1.42346	NOT
PSME2	0.310086	5.93417	3.22963	0.00174802	0.0222955	-1.42449	NOT
ST6GALNAC2	0.709746	1.96086	3.22844	0.00175452	0.0223497	-1.4278	NOT
SYDE1	-0.441369	3.35076	-3.22837	0.00175493	0.0223497	-1.42801	NOT
FENDRR	-0.935649	1.33943	-3.22493	0.00177383	0.0225501	-1.43757	NOT
CROCC	-0.289185	3.6746	-3.2248	0.00177458	0.0225501	-1.43795	NOT
ZYG11B	-0.183119	5.84566	-3.22478	0.0017747	0.0225501	-1.43801	NOT
CACNB2	-0.804022	0.814056	-3.22445	0.00177648	0.0225553	-1.4389	NOT
PPP6R3	0.169942	6.99832	3.22421	0.00177781	0.0225553	-1.43957	NOT
P4HA1	0.561743	6.40773	3.22351	0.00178171	0.0225771	-1.44153	NOT
MYCBP2	-0.207682	7.20641	-3.22342	0.00178223	0.0225771	-1.44179	NOT
VPS25	0.216699	4.72938	3.21972	0.00180289	0.0228216	-1.45207	NOT
PRDX3	0.288573	6.4013	3.21881	0.001808	0.022869	-1.45459	NOT
PURG	-0.631746	-1.26015	-3.21811	0.00181194	0.0228832	-1.45654	NOT
F2R	-0.500525	6.69261	-3.21793	0.00181294	0.0228832	-1.45703	NOT
PPP6R2	-0.244188	4.85631	-3.21785	0.00181341	0.0228832	-1.45726	NOT
LINC01088	-0.526037	0.333606	-3.21755	0.00181507	0.0228832	-1.45808	NOT
PRAM1	-0.534924	0.281524	-3.2174	0.00181596	0.0228832	-1.45851	NOT
DUSP6	0.511282	6.59865	3.2142	0.0018341	0.0230828	-1.46738	NOT
TRIM28	0.257879	6.78006	3.21397	0.0018354	0.0230828	-1.46801	NOT
CNOT4	-0.199515	4.30803	-3.21388	0.00183592	0.0230828	-1.46827	NOT
SCYL1	0.206112	5.37594	3.2136	0.00183756	0.023086	-1.46906	NOT
FAM118A	-0.333988	3.7527	-3.21216	0.00184576	0.0231614	-1.47303	NOT
SLC3A2	0.289449	6.04935	3.21206	0.00184633	0.0231614	-1.47331	NOT
RNASEH1	0.199049	3.79822	3.21154	0.00184936	0.023166	-1.47477	NOT
POLR2H	0.225045	4.40595	3.2115	0.00184958	0.023166	-1.47487	NOT
RNF180	-0.457064	3.14309	-3.21121	0.00185127	0.023166	-1.47569	NOT
APEH	0.29678	5.51548	3.211	0.00185242	0.023166	-1.47624	NOT
ATAD1	0.221958	5.90753	3.2108	0.00185361	0.023166	-1.47682	NOT
MRPS12	0.415003	3.77641	3.20938	0.0018618	0.0232434	-1.48074	NOT
TRO	-0.563713	1.9381	-3.20924	0.00186258	0.0232434	-1.48112	NOT
ZDHHC13	0.319097	4.8163	3.20865	0.00186601	0.0232688	-1.48276	NOT
NUF2	0.473912	2.31685	3.20795	0.00187007	0.0233021	-1.4847	NOT
SAPCD2	0.648744	3.08241	3.2069	0.00187618	0.0233609	-1.48761	NOT
GLI3	-0.680359	3.48029	-3.20598	0.00188155	0.0234103	-1.49015	NOT
FAM172A	-0.25755	4.51217	-3.20561	0.00188373	0.0234136	-1.49119	NOT
DTYMK	0.35747	3.24412	3.20546	0.00188461	0.0234136	-1.4916	NOT
MOB4	0.214394	5.50588	3.20487	0.00188804	0.0234144	-1.49322	NOT
MRPL44	0.224135	4.35273	3.20476	0.00188871	0.0234144	-1.49354	NOT
NKX2-3	-0.883518	0.161446	-3.20473	0.00188887	0.0234144	-1.49362	NOT
YIF1A	0.290214	4.80985	3.2041	0.0018926	0.0234434	-1.49538	NOT
SENP7	-0.275963	4.72353	-3.20382	0.00189422	0.0234456	-1.49614	NOT
KLF3-AS1	-0.580985	-0.314965	-3.20348	0.00189623	0.0234456	-1.49708	NOT
ZNF25	-0.254875	3.9061	-3.20335	0.00189698	0.0234456	-1.49744	NOT
MRPS10	0.295053	5.02182	3.20245	0.00190227	0.0234874	-1.49992	NOT
GSS	0.25667	4.75823	3.2023	0.00190317	0.0234874	-1.50034	NOT
GRP	-1.41544	-0.404668	-3.20152	0.00190779	0.0235256	-1.5025	DOWN
EIF4H	0.222713	7.65906	3.20125	0.00190938	0.0235256	-1.50325	NOT
CENPE	0.416286	4.17251	3.20107	0.00191048	0.0235256	-1.50376	NOT
CSRP2	-0.447604	2.65257	-3.1995	0.00191976	0.0236226	-1.50808	NOT
ZBED3	-0.351168	1.97328	-3.19915	0.00192186	0.023631	-1.50905	NOT
CCN2	-0.58413	7.59747	-3.19866	0.00192477	0.023634	-1.5104	NOT
FBXO45	0.259104	4.4341	3.19864	0.00192493	0.023634	-1.51048	NOT
PRPF40A	0.181231	6.88675	3.19773	0.00193034	0.0236831	-1.51298	NOT
POLR2C	0.203552	5.26005	3.19638	0.00193844	0.0237651	-1.51671	NOT
TAFA5	-0.57026	2.75886	-3.19492	0.00194724	0.0238555	-1.52075	NOT
COPZ2	-0.570553	2.58037	-3.19219	0.00196377	0.0240106	-1.52828	NOT
HRAS	0.358803	3.13808	3.19213	0.00196415	0.0240106	-1.52845	NOT
NUDT19	0.40968	3.87549	3.19212	0.0019642	0.0240106	-1.52848	NOT
SMS	0.355431	5.99283	3.19174	0.00196648	0.0240209	-1.52951	NOT
CFAP69	-0.383532	2.66294	-3.19089	0.00197169	0.024067	-1.53187	NOT
UMPS	0.249836	4.38876	3.19047	0.00197425	0.0240807	-1.53302	NOT
RNF141	0.319578	5.78062	3.19012	0.0019764	0.0240893	-1.53399	NOT
ATP5F1C	0.260565	6.52506	3.18791	0.00198992	0.0242201	-1.54006	NOT
PALM2AKAP2	-0.483083	3.91374	-3.18773	0.00199103	0.0242201	-1.54056	NOT
ELMO1	-0.421068	3.7351	-3.18727	0.00199389	0.0242201	-1.54184	NOT
IPO4	0.302143	4.43319	3.18721	0.00199427	0.0242201	-1.54201	NOT
CDC6	0.549552	3.22073	3.18719	0.00199436	0.0242201	-1.54205	NOT
MUSK	-1.40332	-2.45345	-3.18684	0.00199652	0.024224	-1.54302	DOWN
MYOZ3	-0.729965	-0.0397621	-3.18667	0.00199757	0.024224	-1.54348	NOT
SLC46A3	-0.418504	4.59544	-3.1863	0.0019999	0.0242347	-1.54452	NOT
PCDHGA12	-0.397947	2.26828	-3.18514	0.00200709	0.0243042	-1.54772	NOT
POLDIP2	0.217402	5.42406	3.18478	0.00200932	0.0243136	-1.54871	NOT
EEF1D	0.317033	7.3851	3.18447	0.00201123	0.0243192	-1.54956	NOT
NPM3	0.375438	3.07306	3.1832	0.00201914	0.0243972	-1.55305	NOT
GPR135	-0.472449	0.810852	-3.18261	0.0020228	0.0244237	-1.55467	NOT
SASS6	0.294793	2.55275	3.18238	0.00202425	0.0244237	-1.5553	NOT
RAB23	-0.5648	4.20447	-3.18156	0.00202938	0.024468	-1.55756	NOT
ELOVL4	-0.535597	0.482815	-3.18081	0.00203411	0.0244824	-1.55963	NOT
PODXL	0.483492	6.64577	3.18071	0.00203474	0.0244824	-1.55991	NOT
FTH1	0.359796	9.60194	3.18056	0.00203566	0.0244824	-1.56031	NOT
PLD4	-0.804126	0.612544	-3.18026	0.00203756	0.0244824	-1.56114	NOT
CLPTM1L	0.300293	6.32902	3.18015	0.00203827	0.0244824	-1.56145	NOT
CCDC43	0.257748	4.2007	3.17987	0.00204004	0.0244824	-1.56223	NOT
UBAP1L	-0.551569	1.05289	-3.17959	0.00204179	0.0244824	-1.56299	NOT
SEMA6D	-0.626697	2.02015	-3.1795	0.00204233	0.0244824	-1.56322	NOT
FTX	-0.446896	3.58679	-3.17928	0.00204373	0.0244824	-1.56384	NOT
ZNF286B	-0.331905	1.12457	-3.17904	0.00204528	0.0244834	-1.56451	NOT
C2orf69	0.238287	4.27887	3.17826	0.00205018	0.0245111	-1.56664	NOT
TMEM170B	-0.425564	2.89435	-3.17821	0.00205052	0.0245111	-1.56679	NOT
CAVIN2	-0.585169	3.55615	-3.1766	0.00206072	0.0246154	-1.57121	NOT
YARS1	0.291165	5.51881	3.17535	0.00206868	0.024693	-1.57464	NOT
DCLK1	-0.692919	2.67928	-3.17352	0.00208039	0.024815	-1.57967	NOT
ZFHX2-AS1	-0.390522	0.631196	-3.17131	0.0020946	0.0249667	-1.58573	NOT
PCDH11X	-0.552995	-0.575713	-3.16999	0.00210318	0.0250512	-1.58937	NOT
PAFAH1B3	0.366168	3.0703	3.16902	0.00210944	0.0250928	-1.59201	NOT
FBXO25	-0.298052	3.77361	-3.16899	0.00210967	0.0250928	-1.59211	NOT
PRMT2	-0.220051	5.37715	-3.1686	0.00211221	0.0251052	-1.59318	NOT
NFASC	-0.630734	3.61154	-3.16822	0.00211466	0.0251164	-1.59421	NOT
SEPTIN5	-0.479003	2.37536	-3.16749	0.00211944	0.0251554	-1.59623	NOT
UNC50	0.187336	4.44751	3.16688	0.00212339	0.0251845	-1.59788	NOT
MAP1B	-0.477681	6.72893	-3.16628	0.00212736	0.0251989	-1.59954	NOT
MAGOH	0.315814	3.45098	3.16603	0.00212895	0.0251989	-1.60021	NOT
GNG5	0.262119	5.09143	3.16578	0.00213064	0.0251989	-1.60092	NOT
SLC35F1	-0.482267	0.381354	-3.16555	0.00213213	0.0251989	-1.60154	NOT
FBXO30	-0.281061	4.38888	-3.16555	0.00213213	0.0251989	-1.60154	NOT
GPD2	0.248765	6.36218	3.16493	0.00213621	0.0252293	-1.60324	NOT
EI24	0.252312	6.0599	3.16431	0.00214028	0.0252595	-1.60494	NOT
TNNT1	1.30572	1.04644	3.16376	0.00214392	0.0252824	-1.60645	UP
CTU1	0.305979	1.29129	3.16356	0.00214524	0.0252824	-1.60699	NOT
ATG3	0.234116	5.09426	3.1628	0.00215028	0.025324	-1.60908	NOT
RANBP3L	-1.01256	-1.15054	-3.16249	0.0021523	0.02533	-1.60992	DOWN
SELENOI	0.283394	5.95907	3.16173	0.00215734	0.0253715	-1.612	NOT
CDV3	0.243713	7.16722	3.1606	0.00216482	0.0254416	-1.61508	NOT
UBE2E1	0.28746	5.29294	3.15996	0.0021691	0.025474	-1.61684	NOT
CEP162	-0.276682	3.27777	-3.15896	0.00217579	0.0255346	-1.61958	NOT
CIAPIN1	0.225777	4.37388	3.15825	0.00218054	0.0255725	-1.62152	NOT
PCDH11Y	-0.52873	0.558459	-3.15794	0.00218262	0.025579	-1.62237	NOT
FAM111B	0.444655	3.24333	3.1568	0.0021903	0.025619	-1.6255	NOT
ZNF853	-0.495717	1.81279	-3.15677	0.00219048	0.025619	-1.62557	NOT
TNFSF12	-0.360837	2.90947	-3.1566	0.00219167	0.025619	-1.62605	NOT
UBE2L6	0.429032	5.27454	3.15652	0.00219216	0.025619	-1.62625	NOT
SERPINA3	1.32659	7.15006	3.15554	0.00219878	0.0256785	-1.62893	UP
PTPN1	0.26789	5.68118	3.15473	0.00220425	0.0257244	-1.63114	NOT
TENM3	-0.734617	4.50192	-3.15445	0.00220618	0.0257291	-1.63192	NOT
GPR162	-0.575273	-0.260635	-3.15211	0.00222209	0.0258966	-1.63832	NOT
FAM227B	-0.371907	0.574082	-3.15148	0.00222636	0.0259275	-1.64002	NOT
CDH19	-1.2293	0.553436	-3.15127	0.00222784	0.0259275	-1.64062	DOWN
ABRAXAS2	0.209316	4.28127	3.14882	0.00224462	0.0260871	-1.64729	NOT
E2F7	0.578	2.02462	3.14882	0.00224467	0.0260871	-1.64731	NOT
PIK3CG	-0.458106	3.87302	-3.14738	0.00225455	0.0261657	-1.65122	NOT
CCT7	0.28185	6.71597	3.14738	0.00225456	0.0261657	-1.65122	NOT
PLSCR4	-0.328419	5.00494	-3.1466	0.00225996	0.0262102	-1.65335	NOT
HSPA12A	-0.416269	2.76135	-3.14521	0.00226962	0.026304	-1.65714	NOT
CHRAC1	0.244087	4.21235	3.14445	0.00227494	0.0263475	-1.65923	NOT
TM4SF1	0.536604	8.39336	3.14405	0.00227769	0.0263611	-1.6603	NOT
TRPC1	-0.427969	3.02933	-3.14313	0.00228415	0.0264176	-1.66282	NOT
PAICS	0.32163	5.92273	3.14052	0.0023025	0.0266114	-1.66993	NOT
KATNAL2	-0.479187	-0.597508	-3.14027	0.00230429	0.0266137	-1.67063	NOT
CD93	-0.409521	6.27393	-3.13787	0.00232123	0.0267887	-1.67714	NOT
PRR13	0.321429	5.88634	3.13768	0.00232264	0.0267887	-1.67768	NOT
DDX18	0.200579	6.44537	3.13666	0.00232987	0.0268537	-1.68044	NOT
SLC35B4	-0.242113	4.32017	-3.13573	0.00233654	0.0269119	-1.68298	NOT
CDKN2B	-0.70426	4.68509	-3.13531	0.0023395	0.0269276	-1.68411	NOT
SYS1	0.254153	4.71003	3.13506	0.0023413	0.0269298	-1.68479	NOT
ENTPD4	-0.228048	5.70937	-3.13447	0.00234554	0.02696	-1.6864	NOT
TBC1D2B	-0.223096	6.13143	-3.13345	0.00235288	0.0270117	-1.68918	NOT
SLC25A10	0.438861	3.12847	3.13327	0.00235413	0.0270117	-1.68965	NOT
METTL5	0.209226	4.1966	3.13309	0.00235547	0.0270117	-1.69016	NOT
PALM	-0.569823	2.78534	-3.13295	0.00235649	0.0270117	-1.69054	NOT
PDE1B	-0.51304	1.62541	-3.13124	0.00236883	0.0271346	-1.69518	NOT
CLNS1A	0.24226	5.68279	3.13054	0.00237388	0.0271634	-1.69708	NOT
TMEM53	0.396606	2.44256	3.13029	0.00237569	0.0271634	-1.69776	NOT
ARFGAP1	0.201742	5.32386	3.13022	0.00237621	0.0271634	-1.69795	NOT
EIF5A	0.280085	6.97725	3.12995	0.00237818	0.0271674	-1.69869	NOT
PCBD1	0.358625	4.5456	3.12961	0.00238068	0.0271774	-1.69962	NOT
RAB1A	0.190696	6.87356	3.12791	0.00239308	0.0273004	-1.70424	NOT
VPS26A	0.22468	5.71415	3.12753	0.0023958	0.0273128	-1.70525	NOT
IGF1	-0.786394	2.98236	-3.12723	0.00239804	0.0273197	-1.70608	NOT
EDEM2	0.277839	4.62616	3.12654	0.00240308	0.0273585	-1.70794	NOT
PEAK3	-0.392804	-0.36657	-3.12433	0.00241934	0.0275249	-1.71394	NOT
SNCG	1.20632	1.44425	3.12406	0.00242138	0.0275265	-1.71469	UP
SULF1	-0.729763	8.77411	-3.12387	0.00242276	0.0275265	-1.71519	NOT
CCDC144NL-AS1	-0.653365	0.687304	-3.12364	0.00242444	0.0275269	-1.71581	NOT
RAPGEF1	-0.216544	5.81161	-3.12195	0.00243697	0.0276503	-1.72039	NOT
ULK2	-0.29217	3.65228	-3.12045	0.00244818	0.0277588	-1.72447	NOT
GNAO1	-0.738363	1.51884	-3.11974	0.0024535	0.0278002	-1.72639	NOT
ATP5F1E	0.327247	6.52847	3.11899	0.00245907	0.0278445	-1.72841	NOT
GLP2R	-1.00504	1.63106	-3.11838	0.00246366	0.0278776	-1.73007	DOWN
TGM2	0.674219	8.53923	3.11807	0.00246601	0.0278854	-1.73092	NOT
NDUFS8	0.262856	4.47551	3.11677	0.0024758	0.0279772	-1.73443	NOT
PALMD	-0.482916	2.62535	-3.11621	0.00248004	0.0280062	-1.73595	NOT
TMEM151A	1.11118	-1.22662	3.11588	0.00248252	0.0280153	-1.73684	UP
PERP	0.444701	7.99785	3.11562	0.00248447	0.0280185	-1.73754	NOT
GMDS-DT	-0.420833	3.14928	-3.11531	0.00248685	0.0280265	-1.73839	NOT
NIPSNAP3B	-0.474217	-0.171409	-3.11459	0.0024923	0.0280689	-1.74033	NOT
PIK3R5	-0.458235	3.03896	-3.114	0.00249676	0.0281003	-1.74192	NOT
WASF2	-0.272875	6.62866	-3.11265	0.00250707	0.0281973	-1.74558	NOT
C8orf34	-0.396328	0.111841	-3.11216	0.0025108	0.0282203	-1.7469	NOT
HAND2-AS1	-0.76242	2.46873	-3.11122	0.00251803	0.0282826	-1.74946	NOT
HNRNPA1P33	1.46851	-0.959628	3.11084	0.00252093	0.0282963	-1.75048	UP
PTMA	0.218023	9.35485	3.10947	0.00253149	0.0283957	-1.75419	NOT
SERPINB4	2.18896	-0.545689	3.10924	0.00253322	0.0283961	-1.7548	UP
G3BP2	0.252084	7.37404	3.10886	0.00253619	0.0283974	-1.75584	NOT
SHANK1	-0.676874	-1.04684	-3.10879	0.00253673	0.0283974	-1.75603	NOT
PCDH18	-0.544648	4.68398	-3.10846	0.00253921	0.0284063	-1.7569	NOT
ENOPH1	0.239839	5.04012	3.10813	0.00254179	0.0284162	-1.7578	NOT
YES1	0.388518	6.71315	3.10791	0.00254351	0.0284164	-1.7584	NOT
NUDT22	0.2305	3.81465	3.10729	0.00254829	0.0284407	-1.76007	NOT
MEA1	0.290033	4.41224	3.10697	0.00255075	0.0284407	-1.76092	NOT
BMS1	0.209023	5.75502	3.10697	0.00255078	0.0284407	-1.76093	NOT
GDF6	-0.787686	0.160361	-3.10578	0.00256006	0.0285252	-1.76416	NOT
TLL1	-0.637568	1.07908	-3.10476	0.002568	0.0285786	-1.76691	NOT
WDR11-AS1	-0.521426	-0.736849	-3.10451	0.00256993	0.0285786	-1.76757	NOT
CYC1	0.324209	5.4004	3.10451	0.00256997	0.0285786	-1.76759	NOT
ABI3BP	-0.757788	4.13069	-3.10399	0.002574	0.0285917	-1.76898	NOT
TMEM101	0.27683	3.8234	3.10392	0.00257457	0.0285917	-1.76918	NOT
STARD13	-0.358811	4.76579	-3.10366	0.00257659	0.0285952	-1.76987	NOT
UBE2M	0.271126	4.71456	3.10279	0.00258339	0.0286329	-1.77221	NOT
OGFR	0.214153	5.03226	3.10279	0.00258341	0.0286329	-1.77222	NOT
CXCL12	-0.659869	4.11139	-3.10216	0.00258833	0.0286685	-1.77391	NOT
NCAPD3	0.274554	4.60162	3.10059	0.0026007	0.0287822	-1.77814	NOT
DLAT	0.262896	5.17068	3.10043	0.00260203	0.0287822	-1.7786	NOT
UPF3A	-0.248733	3.79045	-3.10018	0.00260395	0.0287844	-1.77925	NOT
RCOR2	0.457775	0.530483	3.09945	0.00260975	0.0288269	-1.78122	NOT
POLD4	0.286892	5.03777	3.09897	0.00261357	0.0288269	-1.78252	NOT
TAS2R13	-0.671522	-0.779363	-3.09896	0.00261363	0.0288269	-1.78254	NOT
YDJC	0.362481	2.88551	3.09883	0.00261468	0.0288269	-1.7829	NOT
ZDHHC6	0.227146	4.73465	3.09825	0.0026193	0.0288481	-1.78447	NOT
DEPDC1	0.516527	3.06834	3.09813	0.00262024	0.0288481	-1.78479	NOT
LRFN4	0.5299	3.3171	3.09794	0.00262177	0.0288481	-1.78531	NOT
ADGRE4P	-0.425703	0.127177	-3.09732	0.00262667	0.028871	-1.78696	NOT
SMYD5	0.265096	3.69941	3.09722	0.00262748	0.028871	-1.78723	NOT
LINC00622	-0.826806	-0.876806	-3.09696	0.00262957	0.028871	-1.78794	NOT
ITGA6	0.38651	8.90002	3.0967	0.00263166	0.028871	-1.78865	NOT
KCNK2	-1.03291	-0.478601	-3.09659	0.00263248	0.028871	-1.78892	DOWN
RGS7BP	-0.834662	1.02592	-3.09543	0.00264177	0.0289235	-1.79205	NOT
RHBDD2	0.262584	5.09814	3.09543	0.00264182	0.0289235	-1.79207	NOT
EBF3	-0.62245	0.72872	-3.09535	0.00264244	0.0289235	-1.79227	NOT
SNRPA	0.226664	4.39693	3.09461	0.00264834	0.0289435	-1.79425	NOT
PDZD11	0.257895	3.96951	3.09453	0.00264902	0.0289435	-1.79448	NOT
TMX2	0.264288	5.54422	3.09436	0.00265038	0.0289435	-1.79494	NOT
NAALADL1	-0.427308	0.304974	-3.09426	0.00265118	0.0289435	-1.7952	NOT
SEC61G	0.321713	4.53034	3.0934	0.00265809	0.0289958	-1.79752	NOT
CTAGE8	1.41916	0.933536	3.09324	0.00265943	0.0289958	-1.79796	UP
RNF152	-0.408492	5.16273	-3.09264	0.00266422	0.0290291	-1.79956	NOT
B4GALT2	0.300931	4.4856	3.09158	0.00267286	0.0290831	-1.80243	NOT
NAT10	0.258553	5.12003	3.09148	0.00267362	0.0290831	-1.80269	NOT
MRPS5	0.209847	4.82611	3.09139	0.00267438	0.0290831	-1.80294	NOT
RNF112	-0.575506	-0.854684	-3.091	0.0026775	0.029098	-1.80397	NOT
ERO1A	0.529194	7.95669	3.09056	0.00268106	0.0291179	-1.80515	NOT
ATXN7L1	-0.243091	3.1162	-3.08966	0.00268846	0.0291793	-1.8076	NOT
COL8A2	-0.664616	4.52906	-3.08841	0.0026986	0.0292704	-1.81094	NOT
SCD	0.599577	7.67206	3.08797	0.0027022	0.0292905	-1.81212	NOT
LZTS1	-0.543982	3.40086	-3.08731	0.00270766	0.0293307	-1.81391	NOT
ZNF423	-0.436899	2.79076	-3.08622	0.00271655	0.0294079	-1.81682	NOT
PPM1F-AS1	-0.47701	-0.00257655	-3.08578	0.00272023	0.0294288	-1.81802	NOT
S100A16	0.513297	6.43834	3.08294	0.00274372	0.0296637	-1.82565	NOT
TMEM150C	-0.458811	1.08074	-3.08236	0.00274851	0.0296963	-1.8272	NOT
UBE2V1	0.18104	5.62886	3.08212	0.00275052	0.0296988	-1.82784	NOT
PATL1	0.28057	4.99023	3.08178	0.00275336	0.0297104	-1.82876	NOT
ZSCAN26	-0.264786	2.93536	-3.08094	0.00276038	0.029767	-1.83102	NOT
SNRPB	0.342592	5.95128	3.08032	0.00276554	0.0298034	-1.83268	NOT
CTBP2P8	-0.544606	-0.866534	-3.07843	0.00278134	0.0299544	-1.83773	NOT
GIMAP8	-0.44265	2.95231	-3.07788	0.00278602	0.0299701	-1.83922	NOT
GTF3C2	0.17561	5.24067	3.07784	0.00278637	0.0299701	-1.83933	NOT
REEP2	-0.628662	-0.0919166	-3.07658	0.00279702	0.0300652	-1.84271	NOT
CDC25B	0.529191	4.82313	3.07629	0.00279946	0.0300722	-1.84349	NOT
KLHL13	-0.695748	1.40994	-3.07584	0.00280326	0.0300937	-1.84469	NOT
NDUFA12	0.292533	4.5385	3.07539	0.00280706	0.0300987	-1.84589	NOT
TICRR	0.518302	2.04395	3.07536	0.00280732	0.0300987	-1.84597	NOT
ID4	-0.545676	2.72759	-3.07466	0.00281322	0.0301427	-1.84784	NOT
CHMP2B	0.285127	6.11638	3.07404	0.00281851	0.03018	-1.8495	NOT
GFRA1	-1.11438	2.03683	-3.07334	0.00282448	0.0302246	-1.85138	DOWN
AIMP2	0.285011	3.92291	3.07261	0.00283072	0.0302551	-1.85333	NOT
TTC9C	0.184258	3.49412	3.07258	0.00283094	0.0302551	-1.8534	NOT
C5orf22	0.211766	4.54624	3.07216	0.00283459	0.0302748	-1.85454	NOT
ABCA5	-0.512933	4.40743	-3.07091	0.00284525	0.0303693	-1.85787	NOT
RPL29	0.38356	7.95815	3.07036	0.00285005	0.0304011	-1.85937	NOT
PPCS	0.321082	4.81256	3.06961	0.00285651	0.0304506	-1.86137	NOT
EFCAB6	-0.468439	0.839564	-3.06849	0.0028661	0.0305172	-1.86435	NOT
HSPBP1	0.225035	3.47943	3.06846	0.0028664	0.0305172	-1.86444	NOT
TARS1	0.289857	6.3418	3.06777	0.00287237	0.0305613	-1.86628	NOT
LINC02475	1.67605	-4.45903	3.06658	0.00288269	0.0306517	-1.86946	UP
FOXK1	-0.306013	6.24593	-3.06565	0.00289076	0.030718	-1.87194	NOT
HSPA14	0.238314	4.81879	3.06536	0.00289333	0.0307259	-1.87273	NOT
NRBF2	0.219941	4.25153	3.06495	0.00289691	0.0307443	-1.87382	NOT
SAA2	1.33163	0.917896	3.0616	0.00292629	0.0310364	-1.88277	UP
H2BC5	0.299611	5.76005	3.0612	0.00292979	0.031054	-1.88383	NOT
GAPT	-0.690076	0.337288	-3.06061	0.002935	0.0310894	-1.8854	NOT
PSMA3-AS1	-0.29236	4.60627	-3.05975	0.00294264	0.0311507	-1.88771	NOT
CCDC86	0.258185	3.23336	3.05949	0.00294498	0.0311558	-1.88841	NOT
RFC2	0.308372	3.82227	3.05878	0.00295127	0.0312026	-1.8903	NOT
AMPH	-0.681628	0.81254	-3.0581	0.00295727	0.0312463	-1.8921	NOT
NPM1P27	-0.495544	-1.0413	-3.05713	0.00296594	0.0313104	-1.89469	NOT
RPS3	0.374052	8.74495	3.05699	0.00296722	0.0313104	-1.89508	NOT
DNAJB1	0.426732	6.53144	3.05663	0.00297037	0.0313104	-1.89602	NOT
RNF26	0.248709	3.96087	3.05658	0.00297081	0.0313104	-1.89615	NOT
RAB5A	0.236166	5.84405	3.05635	0.00297294	0.0313131	-1.89678	NOT
USHBP1	-0.379134	0.291596	-3.0557	0.00297876	0.0313547	-1.89852	NOT
RASAL3	-0.373535	1.7302	-3.05526	0.00298271	0.0313765	-1.89969	NOT
WDR54	0.372749	2.2751	3.05483	0.00298652	0.0313969	-1.90082	NOT
CSPG4P12	-0.537434	1.96563	-3.05392	0.00299475	0.0314637	-1.90326	NOT
DIPK2B	-0.369144	2.76891	-3.05285	0.00300435	0.0315447	-1.90609	NOT
PPP2R1A	0.2096	6.95312	3.05256	0.00300696	0.0315524	-1.90686	NOT
SUGT1P3	-0.497662	-0.860378	-3.05226	0.00300966	0.0315609	-1.90766	NOT
PLEKHM2	-0.181958	5.12445	-3.05199	0.00301214	0.0315672	-1.90839	NOT
SAR1A	0.226671	6.6606	3.0517	0.00301476	0.0315749	-1.90916	NOT
ZNF366	-0.402272	1.03139	-3.04907	0.00303869	0.0317997	-1.91616	NOT
DSN1	0.302751	3.3722	3.04872	0.00304187	0.0317997	-1.91709	NOT
CACNB4	-0.497007	0.959929	-3.04872	0.00304192	0.0317997	-1.9171	NOT
ACP1	0.247601	5.65642	3.04749	0.00305313	0.0318969	-1.92036	NOT
SPRY3	-0.37337	1.02938	-3.04714	0.0030564	0.0319112	-1.92131	NOT
CDH5	-0.418582	4.37394	-3.0461	0.00306594	0.0319909	-1.92407	NOT
ZNHIT2	0.34757	1.81276	3.04495	0.00307648	0.0320808	-1.92711	NOT
LONRF1	-0.28077	4.0444	-3.04444	0.00308119	0.0321018	-1.92846	NOT
ITPKC	0.347296	5.45969	3.04386	0.0030866	0.0321018	-1.93002	NOT
SS18L2	0.348939	2.65254	3.04373	0.00308782	0.0321018	-1.93037	NOT
HECTD2	-0.349384	3.45624	-3.04371	0.00308796	0.0321018	-1.93041	NOT
MARCHF5	0.218227	4.73786	3.0437	0.00308807	0.0321018	-1.93044	NOT
RRM1	0.316981	5.65383	3.04269	0.00309742	0.0321721	-1.93312	NOT
CCND2	-0.603023	6.50898	-3.04256	0.00309868	0.0321721	-1.93347	NOT
ABCG2	-0.552779	2.09049	-3.04148	0.00310867	0.0322558	-1.93633	NOT
GOLGA5	0.207463	5.88733	3.04122	0.0031111	0.0322611	-1.93702	NOT
GAPDH	0.458156	10.4012	3.0409	0.00311412	0.0322723	-1.93788	NOT
COQ2	0.312361	2.74832	3.03895	0.00313239	0.0324399	-1.94306	NOT
NPFF	-0.598267	-1.27824	-3.03858	0.00313588	0.0324399	-1.94404	NOT
TAP1	0.431603	6.45793	3.03856	0.00313609	0.0324399	-1.9441	NOT
ITSN1	-0.267746	5.27534	-3.03806	0.0031408	0.0324685	-1.94543	NOT
SCUBE1	-0.850444	-1.35094	-3.03778	0.00314339	0.0324753	-1.94616	NOT
P2RY8	-0.511827	1.71549	-3.03742	0.00314675	0.0324899	-1.9471	NOT
TMEM208	0.242939	3.78917	3.03708	0.00314996	0.032503	-1.94801	NOT
BLOC1S2	0.300313	4.27529	3.03646	0.00315581	0.0325433	-1.94965	NOT
WIPF1	-0.373391	5.51639	-3.03552	0.00316473	0.0326152	-1.95215	NOT
KPNA1	0.199225	6.0218	3.03416	0.00317763	0.0327119	-1.95575	NOT
NME6	0.207859	3.36767	3.03412	0.00317801	0.0327119	-1.95586	NOT
HCAR2	1.2141	0.1266	3.03278	0.00319082	0.0328089	-1.95942	UP
PIH1D1	0.210293	4.42596	3.03256	0.00319291	0.0328089	-1.96	NOT
GDI2	0.250088	7.80491	3.03252	0.00319332	0.0328089	-1.96011	NOT
KIF3B	0.234811	6.55653	3.03207	0.00319762	0.0328329	-1.9613	NOT
DARS1	0.257927	6.16052	3.03166	0.00320157	0.0328534	-1.96239	NOT
FOXN2	0.256766	5.43278	3.03135	0.00320455	0.03286	-1.96322	NOT
AGPAT2	0.48225	5.43886	3.03118	0.00320614	0.03286	-1.96366	NOT
CEBPZ	0.217251	5.85321	3.0309	0.00320881	0.0328673	-1.96439	NOT
MCRS1	0.203684	4.56801	3.02996	0.00321791	0.0329403	-1.9669	NOT
FAM8A1	-0.305329	5.32586	-3.02886	0.00322848	0.0330284	-1.9698	NOT
DHCR24	0.526619	6.99328	3.02723	0.00324423	0.0331676	-1.97411	NOT
RMDN2	-0.32674	2.56826	-3.02704	0.00324606	0.0331676	-1.97461	NOT
BCAS4	0.454631	1.95925	3.02608	0.0032554	0.0332428	-1.97715	NOT
GAB3	-0.379179	2.24398	-3.02574	0.00325875	0.0332567	-1.97806	NOT
AP1S1	0.281955	4.61443	3.02519	0.00326404	0.0332905	-1.97949	NOT
WFDC2	0.980944	4.38491	3.02459	0.00326998	0.0333307	-1.9811	NOT
PRKAG1	0.230673	4.86593	3.02379	0.00327782	0.0333903	-1.98322	NOT
GLRX5	0.24343	3.97903	3.0234	0.00328158	0.0334083	-1.98424	NOT
FSCN1	0.692454	5.71692	3.02248	0.00329065	0.0334681	-1.98668	NOT
ZCCHC14	-0.246006	5.548	-3.0224	0.00329145	0.0334681	-1.98689	NOT
ABCA10	-0.657819	1.7813	-3.02096	0.00330561	0.0335916	-1.99069	NOT
HMGB3	0.413541	3.97092	3.02015	0.00331356	0.033652	-1.99281	NOT
PDK1	0.408901	3.93961	3.01954	0.00331959	0.0336928	-1.99442	NOT
CENPI	0.335161	2.20459	3.01899	0.00332514	0.0337195	-1.9959	NOT
MDM1	-0.247746	2.7812	-3.01887	0.00332625	0.0337195	-1.99619	NOT
BOK	0.393331	4.34681	3.01863	0.00332864	0.0337233	-1.99683	NOT
LUC7L	-0.343596	4.03547	-3.01778	0.00333707	0.0337807	-1.99907	NOT
PPP1R14C	1.07752	2.4461	3.01766	0.00333833	0.0337807	-1.9994	UP
NRAV	0.265254	2.2328	3.01745	0.00334043	0.0337815	-1.99996	NOT
FGF7	-0.698628	3.70525	-3.01675	0.00334736	0.0338312	-2.00179	NOT
RFXAP	-0.317538	1.2055	-3.01591	0.00335574	0.0338954	-2.004	NOT
KIAA1614	-0.445554	1.60519	-3.01538	0.00336105	0.0339131	-2.0054	NOT
ZC3H7A	-0.134516	5.3209	-3.01534	0.00336154	0.0339131	-2.00553	NOT
SCUBE2	-0.731292	3.06754	-3.01456	0.00336927	0.0339706	-2.00756	NOT
PDCD11	0.221336	5.47321	3.01293	0.00338574	0.0341112	-2.01187	NOT
RHOV	0.953022	1.97836	3.01264	0.00338865	0.0341112	-2.01263	NOT
RTL5	-0.414407	1.71359	-3.01239	0.00339115	0.0341112	-2.01329	NOT
ZNF33BP1	-0.684752	-1.61023	-3.01234	0.00339172	0.0341112	-2.01343	NOT
PLCD4	-0.612342	-1.34025	-3.01217	0.0033934	0.0341112	-2.01387	NOT
CDCA4	0.386858	3.20916	3.01049	0.00341046	0.0342621	-2.01831	NOT
ID1	0.620709	5.81709	3.0099	0.00341646	0.0343002	-2.01986	NOT
RASSF8	-0.40814	4.96969	-3.00971	0.00341835	0.0343002	-2.02035	NOT
MAD2L1	0.50396	3.47991	3.00923	0.00342328	0.0343291	-2.02162	NOT
KIF18B	0.378839	2.28242	3.00761	0.00343985	0.0344747	-2.02589	NOT
EHD1	0.339666	5.42465	3.00706	0.00344547	0.0344779	-2.02734	NOT
BID	0.341078	4.46631	3.00685	0.00344759	0.0344779	-2.02788	NOT
HTATIP2	0.354427	5.49444	3.00684	0.0034477	0.0344779	-2.02791	NOT
PAPLN	-0.568739	3.40963	-3.00677	0.00344841	0.0344779	-2.02809	NOT
GNB4	-0.442842	4.88484	-3.00654	0.00345076	0.0344808	-2.02869	NOT
LRP1	-0.336909	9.65886	-3.00632	0.00345301	0.0344827	-2.02927	NOT
HSPG2	-0.341577	9.32111	-3.0054	0.00346252	0.0345571	-2.0317	NOT
EPHX2	-0.575124	2.89161	-3.00429	0.00347399	0.0346332	-2.03462	NOT
HRH1	0.432213	4.10341	3.00426	0.00347428	0.0346332	-2.0347	NOT
CRYZL2P-SEC16B	-0.437549	3.01061	-3.00336	0.00348359	0.0347054	-2.03706	NOT
PSD	-0.717632	1.74882	-3.00239	0.00349367	0.0347319	-2.03962	NOT
SFT2D1	0.264936	4.48006	3.00238	0.00349375	0.0347319	-2.03964	NOT
FASTKD2	0.162654	5.21343	3.00238	0.00349375	0.0347319	-2.03964	NOT
ORM1	1.98111	-2.94492	3.0023	0.00349455	0.0347319	-2.03984	UP
FOXS1	-0.629136	1.1356	-3.00197	0.00349805	0.034746	-2.04072	NOT
APLF	-0.429508	2.43304	-3.00056	0.00351276	0.0347964	-2.04443	NOT
C3orf70	-0.698562	2.92573	-3.00011	0.00351738	0.0347964	-2.04559	NOT
ZNF135	-0.487141	1.18194	-2.99996	0.00351901	0.0347964	-2.046	NOT
EBP	0.358839	4.62757	2.99993	0.00351926	0.0347964	-2.04607	NOT
NDC1	0.341435	5.13886	2.99985	0.0035201	0.0347964	-2.04628	NOT
LINC01355	-0.479555	2.07095	-2.99981	0.00352059	0.0347964	-2.0464	NOT
PADI3	1.94918	-2.04401	2.99972	0.00352151	0.0347964	-2.04663	UP
KCNMA1	-0.703924	3.64039	-2.99967	0.003522	0.0347964	-2.04675	NOT
CFL1	0.260554	8.40618	2.99959	0.0035229	0.0347964	-2.04698	NOT
CDK2	0.25608	4.29518	2.99949	0.00352389	0.0347964	-2.04723	NOT
MIS18A	0.31522	2.21066	2.99805	0.00353897	0.0349246	-2.051	NOT
ARCN1	0.202427	7.30922	2.99737	0.00354612	0.0349746	-2.05278	NOT
KDM8	-0.240599	0.783301	-2.99703	0.00354973	0.0349896	-2.05368	NOT
ADCY5	-0.734008	2.40094	-2.99638	0.00355657	0.0350018	-2.05538	NOT
PDAP1	0.247726	5.45086	2.99634	0.00355707	0.0350018	-2.05551	NOT
MRPS18A	0.29217	4.151	2.99623	0.00355819	0.0350018	-2.05579	NOT
ZNF454	-0.437717	0.431097	-2.99612	0.00355933	0.0350018	-2.05607	NOT
BCL2L1	0.337345	6.65863	2.9959	0.00356168	0.0350043	-2.05665	NOT
FBLN2	-0.651482	5.4721	-2.99476	0.00357376	0.0351025	-2.05965	NOT
TAC1	-1.72586	-2.86542	-2.99419	0.00357977	0.0351409	-2.06113	DOWN
YWHAB	0.232644	8.02427	2.9933	0.00358923	0.0352132	-2.06346	NOT
HADHA	0.214979	6.97333	2.99286	0.00359394	0.0352387	-2.06462	NOT
MRPL19	0.184859	5.16583	2.99252	0.00359759	0.0352532	-2.06552	NOT
ABHD5	0.270953	3.63241	2.9923	0.00359995	0.0352532	-2.0661	NOT
CALR	0.248767	8.8067	2.99213	0.00360173	0.0352532	-2.06653	NOT
UGDH	0.416718	6.24561	2.99185	0.00360479	0.0352607	-2.06728	NOT
COPZ1	0.252843	6.36052	2.99167	0.00360671	0.0352607	-2.06775	NOT
ZBTB4	-0.209506	5.53988	-2.9904	0.00362029	0.0353624	-2.07107	NOT
PFDN2	0.320268	3.8277	2.99014	0.00362308	0.0353624	-2.07175	NOT
FSTL1	-0.474784	8.38462	-2.98994	0.00362524	0.0353624	-2.07228	NOT
MMS19	0.216979	4.97283	2.98991	0.00362555	0.0353624	-2.07236	NOT
ENTPD1-AS1	-0.275849	1.85447	-2.98961	0.00362882	0.0353736	-2.07315	NOT
HMGN5	-0.359164	0.22614	-2.98932	0.00363191	0.0353832	-2.07391	NOT
BYSL	0.332363	2.85481	2.98837	0.00364209	0.035437	-2.07638	NOT
TTC3	-0.228913	7.70233	-2.98826	0.00364337	0.035437	-2.07669	NOT
ARMC9	-0.260638	4.13249	-2.98822	0.00364378	0.035437	-2.07679	NOT
RBBP4P1	-0.62946	-0.595311	-2.98801	0.00364602	0.0354381	-2.07733	NOT
ARHGEF18	0.343061	5.97506	2.9875	0.00365157	0.0354715	-2.07867	NOT
ADAM32	-0.352345	2.73385	-2.98694	0.00365757	0.0355092	-2.08012	NOT
LY6D	2.53984	0.210381	2.98662	0.00366111	0.0355093	-2.08098	UP
VENTX	-0.459939	-0.33544	-2.98655	0.00366183	0.0355093	-2.08115	NOT
PDPK1	-0.245863	5.86075	-2.98621	0.0036655	0.0355244	-2.08204	NOT
PAF1	0.306025	4.67924	2.98552	0.00367303	0.0355767	-2.08385	NOT
KANSL1L-AS1	-0.455641	0.172238	-2.98483	0.00368059	0.0356136	-2.08566	NOT
HOXA5	-0.627143	1.33019	-2.98478	0.00368109	0.0356136	-2.08578	NOT
ATF1	0.211719	4.07846	2.98413	0.00368816	0.0356615	-2.08748	NOT
WDR43	0.262089	5.80173	2.9837	0.00369285	0.0356862	-2.0886	NOT
ZNF749	0.232412	2.55981	2.98265	0.00370443	0.0357745	-2.09136	NOT
SRD5A1	0.392931	3.83661	2.98227	0.00370858	0.0357745	-2.09235	NOT
FAM210A	0.369351	4.1061	2.98197	0.00371187	0.0357745	-2.09314	NOT
COL9A1	-1.08406	0.176202	-2.98158	0.00371615	0.0357745	-2.09415	DOWN
NCL	0.239666	8.08172	2.9814	0.00371814	0.0357745	-2.09463	NOT
CCDC85C	0.349959	4.06431	2.9813	0.00371925	0.0357745	-2.09489	NOT
COL8A1	-0.615698	7.06134	-2.98128	0.00371944	0.0357745	-2.09494	NOT
NGRN	0.250849	6.01217	2.98119	0.00372039	0.0357745	-2.09516	NOT
PCAT19	-0.394919	0.239038	-2.98112	0.00372121	0.0357745	-2.09536	NOT
KLC3	1.01088	0.135837	2.98065	0.00372636	0.0358034	-2.09658	UP
OSBP2	0.647464	2.1878	2.98045	0.00372854	0.0358038	-2.09709	NOT
CD47	0.283967	7.12275	2.97953	0.0037388	0.0358511	-2.09952	NOT
DNPEP	0.213964	4.99819	2.97949	0.00373919	0.0358511	-2.09961	NOT
EIF2B2	0.214174	3.92688	2.97943	0.00373989	0.0358511	-2.09978	NOT
FGFBP1	1.64462	1.0019	2.97908	0.00374377	0.0358678	-2.10069	UP
ZFP82	-0.389205	1.95564	-2.97845	0.00375066	0.0358941	-2.10232	NOT
EZR	0.428258	8.83925	2.97844	0.0037508	0.0358941	-2.10235	NOT
TSPYL5	-0.572521	3.62707	-2.97807	0.00375494	0.0359132	-2.10332	NOT
ANGPTL4	1.17011	3.58997	2.9768	0.00376902	0.0360273	-2.10663	UP
JAGN1	0.268075	4.08963	2.97556	0.00378295	0.0361398	-2.10988	NOT
DYNLL1	0.236978	6.30533	2.97529	0.00378588	0.0361472	-2.11057	NOT
ANKS3	-0.254955	3.06147	-2.97505	0.00378863	0.0361529	-2.11121	NOT
TECPR2	-0.228609	4.1915	-2.97417	0.00379852	0.0362111	-2.11351	NOT
SRPRA	0.220044	6.40065	2.97412	0.00379906	0.0362111	-2.11363	NOT
KRT80	0.670039	3.84763	2.9739	0.00380156	0.0362112	-2.11421	NOT
AGFG1	0.219303	6.2467	2.97373	0.0038034	0.0362112	-2.11464	NOT
RNF227	-0.252728	2.14085	-2.97337	0.00380745	0.0362238	-2.11558	NOT
PDLIM2	-0.353754	3.32232	-2.97319	0.00380952	0.0362238	-2.11606	NOT
UNC5B-AS1	1.05874	-1.13584	2.97304	0.00381121	0.0362238	-2.11645	UP
PKIB	0.713145	2.63427	2.97205	0.00382229	0.0363085	-2.11902	NOT
PTPRG	-0.274465	6.55336	-2.97156	0.00382786	0.0363132	-2.1203	NOT
ROR2	-0.523513	3.74828	-2.97151	0.00382838	0.0363132	-2.12042	NOT
BARX1	1.49061	-2.34118	2.97143	0.00382929	0.0363132	-2.12063	UP
TRAFD1	0.189018	4.86458	2.97078	0.0038367	0.0363363	-2.12233	NOT
MRAS	-0.436204	3.79124	-2.97065	0.00383817	0.0363363	-2.12268	NOT
DDX41	0.222684	4.83078	2.97064	0.00383823	0.0363363	-2.12269	NOT
CFAP20DC	0.728005	1.04927	2.97029	0.00384224	0.0363388	-2.12361	NOT
PKNOX2	-0.63012	-0.0769283	-2.97015	0.00384384	0.0363388	-2.12398	NOT
MAP3K3	-0.257937	4.52496	-2.96979	0.00384795	0.0363388	-2.12492	NOT
CFL2	-0.460823	3.82181	-2.9697	0.00384892	0.0363388	-2.12514	NOT
STX1A	0.506777	3.07753	2.96966	0.00384935	0.0363388	-2.12524	NOT
LUCAT1	1.05454	0.162592	2.96928	0.00385373	0.0363597	-2.12624	UP
TPGS1	-0.291655	2.98063	-2.96882	0.00385896	0.0363885	-2.12744	NOT
CYP46A1	-0.537903	-0.420395	-2.96812	0.00386695	0.03643	-2.12927	NOT
TGFBR1	-0.391725	7.13225	-2.96805	0.00386771	0.03643	-2.12944	NOT
DHX32	0.254741	5.39855	2.96711	0.00387854	0.0365012	-2.13191	NOT
MAP1LC3C	-0.488716	-0.655222	-2.96701	0.00387963	0.0365012	-2.13216	NOT
ZSWIM1	0.190967	3.06553	2.96607	0.00389041	0.0365821	-2.1346	NOT
SSB	0.211673	5.84189	2.96532	0.00389901	0.0366081	-2.13655	NOT
HAND2	-0.724898	2.95555	-2.9653	0.00389923	0.0366081	-2.1366	NOT
NUSAP1	0.396916	4.35655	2.96526	0.00389974	0.0366081	-2.13672	NOT
FGF20	-1.37211	-1.95666	-2.96475	0.00390554	0.0366309	-2.13803	DOWN
DMBX1	1.24854	-2.12518	2.96431	0.00391064	0.0366309	-2.13918	UP
WDR81	-0.21149	4.71454	-2.9643	0.00391075	0.0366309	-2.1392	NOT
PTBP1	0.156513	6.97896	2.96429	0.00391091	0.0366309	-2.13924	NOT
MALL	0.680119	6.88153	2.96343	0.00392076	0.036687	-2.14146	NOT
RFC4	0.301934	3.04229	2.96335	0.00392176	0.036687	-2.14168	NOT
NDUFS6	0.300875	4.26802	2.9632	0.00392347	0.036687	-2.14207	NOT
PLEKHB2	0.23268	7.00852	2.96216	0.00393555	0.0367673	-2.14478	NOT
TFDP2	-0.284222	5.10462	-2.96192	0.00393834	0.0367673	-2.14541	NOT
WNT7A	1.79837	0.408759	2.96189	0.00393864	0.0367673	-2.14547	UP
STIM1	0.248559	5.4418	2.96168	0.00394112	0.0367699	-2.14603	NOT
CTSF	-0.41565	4.1239	-2.96073	0.0039521	0.0368342	-2.14848	NOT
OSTM1	-0.294113	4.92444	-2.96054	0.00395432	0.0368342	-2.14898	NOT
AGTR1	-1.09128	0.417519	-2.96052	0.00395461	0.0368342	-2.14904	DOWN
RASA4	-0.403616	4.18207	-2.95923	0.00396964	0.0369537	-2.15239	NOT
CFAP20	0.194627	3.82348	2.9587	0.00397587	0.0369722	-2.15377	NOT
TBXA2R	-0.350613	1.06968	-2.95856	0.00397743	0.0369722	-2.15412	NOT
F3	0.615354	6.92588	2.95849	0.00397825	0.0369722	-2.1543	NOT
FUNDC1	0.297098	3.1562	2.95821	0.00398153	0.036982	-2.15503	NOT
COL1A2	-0.685748	11.4288	-2.95782	0.00398619	0.0370021	-2.15606	NOT
BAG5	0.189126	5.75812	2.95765	0.00398811	0.0370021	-2.15648	NOT
ALMS1-IT1	0.429601	-0.127014	2.9574	0.0039911	0.0370094	-2.15714	NOT
SH3PXD2A	-0.348775	7.21679	-2.95587	0.00400909	0.0371481	-2.16111	NOT
FGFR1	-0.43108	5.55566	-2.95575	0.0040105	0.0371481	-2.16142	NOT
ARPC4	0.195183	6.27324	2.95482	0.00402145	0.0372234	-2.16383	NOT
TSPAN13	0.427819	6.23003	2.95469	0.00402307	0.0372234	-2.16418	NOT
SNED1	-0.437999	4.42617	-2.95208	0.004054	0.0374795	-2.17093	NOT
SUV39H2	0.246639	2.67576	2.95198	0.00405523	0.0374795	-2.1712	NOT
GLRX3	0.286788	5.11314	2.95155	0.00406039	0.0375065	-2.17232	NOT
ULBP3	0.475465	0.105536	2.95121	0.00406445	0.0375233	-2.1732	NOT
AMOTL1	-0.414845	6.06633	-2.951	0.0040669	0.0375253	-2.17374	NOT
DIAPH3	0.355376	3.05972	2.95033	0.00407497	0.0375397	-2.17548	NOT
XRCC3	0.3819	2.14607	2.95028	0.00407558	0.0375397	-2.17561	NOT
SLC2A4	-0.786063	-0.997495	-2.95015	0.00407708	0.0375397	-2.17594	NOT
ECHS1	0.265361	5.59722	2.95012	0.00407743	0.0375397	-2.17602	NOT
H2AC13	0.448852	4.83886	2.94945	0.00408545	0.0375929	-2.17775	NOT
CHRDL1	-1.03588	2.0832	-2.9491	0.00408967	0.0375938	-2.17866	DOWN
ZDHHC16	0.223318	3.93761	2.94907	0.00409004	0.0375938	-2.17874	NOT
NIPSNAP1	0.277925	4.79735	2.9487	0.00409448	0.0375993	-2.17969	NOT
CD99L2	-0.272226	4.4257	-2.94865	0.00409513	0.0375993	-2.17983	NOT
GPR146	-0.344156	0.723756	-2.94737	0.00411054	0.0377201	-2.18314	NOT
MMP19	-0.497666	2.89178	-2.94664	0.00411936	0.0377803	-2.18503	NOT
MRPL14	0.331537	3.94772	2.94617	0.00412507	0.037812	-2.18626	NOT
UTP3	0.179078	4.09224	2.94595	0.00412776	0.0378156	-2.18683	NOT
ISY1-RAB43	0.301768	4.57586	2.94576	0.00412998	0.0378156	-2.1873	NOT
PLVAP	-0.354146	5.05878	-2.94485	0.00414104	0.0378894	-2.18966	NOT
COMMD7	0.223686	4.40685	2.94473	0.00414256	0.0378894	-2.18998	NOT
HM13	0.273424	6.06435	2.9444	0.0041466	0.0379056	-2.19084	NOT
UBXN1	0.20041	4.90425	2.94355	0.00415691	0.0379697	-2.19303	NOT
HPCAL1	0.360406	4.96219	2.94345	0.00415814	0.0379697	-2.19329	NOT
PDGFRL	-0.715338	1.88009	-2.94289	0.00416498	0.0380114	-2.19474	NOT
CEBPG	0.391016	5.69884	2.94236	0.0041715	0.0380501	-2.19612	NOT
NUP35	0.207822	3.49512	2.94183	0.00417796	0.0380614	-2.19748	NOT
CCDC136	-0.663909	0.816163	-2.94168	0.0041798	0.0380614	-2.19787	NOT
FARSB	0.26014	4.85128	2.94152	0.00418172	0.0380614	-2.19828	NOT
DIABLO	0.234367	4.55303	2.94143	0.00418278	0.0380614	-2.1985	NOT
GPR137C	-0.351001	0.0313286	-2.94133	0.0041841	0.0380614	-2.19878	NOT
TSHZ1	-0.274012	4.27387	-2.9405	0.00419428	0.0381333	-2.20092	NOT
NPR1	-0.467049	1.64013	-2.93965	0.00420471	0.0381443	-2.20311	NOT
PFKFB4	0.505727	2.60973	2.93963	0.00420501	0.0381443	-2.20317	NOT
HSPA4	0.224751	6.90392	2.9396	0.00420537	0.0381443	-2.20325	NOT
TOMM6	0.382668	4.49308	2.93945	0.00420717	0.0381443	-2.20362	NOT
GPR87	1.76548	0.647272	2.93939	0.00420793	0.0381443	-2.20378	UP
FKBP7	-0.328885	3.17932	-2.93929	0.00420915	0.0381443	-2.20404	NOT
HLX	-0.39609	2.27917	-2.93865	0.00421701	0.0381948	-2.20568	NOT
HMGA1	0.469296	6.49407	2.9381	0.00422387	0.0382363	-2.20711	NOT
PEDS1	0.279271	4.8374	2.93788	0.00422657	0.0382401	-2.20768	NOT
SLC5A6	0.31606	3.79825	2.93582	0.00425213	0.0384506	-2.21299	NOT
ZC3H12B	-0.499382	1.44238	-2.93562	0.00425466	0.0384526	-2.21351	NOT
ARID5B	-0.256642	6.29837	-2.93538	0.00425767	0.0384591	-2.21414	NOT
ZNF248	-0.22645	3.48654	-2.93492	0.00426338	0.03849	-2.21532	NOT
APC	-0.209056	6.22259	-2.93453	0.00426834	0.038514	-2.21634	NOT
KXD1	0.147453	4.7502	2.9343	0.00427121	0.0385191	-2.21693	NOT
SOS1-IT1	-0.353818	-0.799672	-2.93398	0.00427518	0.0385294	-2.21775	NOT
EREG	1.15346	2.58051	2.93382	0.00427717	0.0385294	-2.21816	UP
TRIM35	-0.264636	3.96841	-2.93365	0.00427926	0.0385294	-2.21859	NOT
NLRP12	-0.458613	0.558406	-2.93266	0.00429169	0.0386181	-2.22115	NOT
MRPL13	0.310243	4.47532	2.9325	0.00429372	0.0386181	-2.22156	NOT
TACR2	-0.971147	-1.07714	-2.93215	0.00429812	0.0386198	-2.22247	NOT
ATG16L1	0.213843	5.09388	2.93212	0.00429852	0.0386198	-2.22255	NOT
GFUS	0.408968	5.91334	2.93088	0.00431414	0.0387393	-2.22574	NOT
ATG4A	0.256689	3.42437	2.93044	0.00431975	0.038769	-2.22689	NOT
UCHL1	-0.741306	2.39097	-2.92945	0.00433216	0.0388595	-2.22942	NOT
GNL3	0.300863	5.64093	2.92915	0.00433603	0.0388734	-2.2302	NOT
FAM214A	-0.246864	5.04401	-2.92879	0.00434063	0.0388894	-2.23113	NOT
FRRS1L	-0.746982	0.240908	-2.92862	0.00434275	0.0388894	-2.23157	NOT
SLC30A6	0.205948	5.40629	2.92846	0.00434479	0.0388894	-2.23198	NOT
SLC47A1	-0.58932	0.809818	-2.92806	0.00434993	0.0389146	-2.23302	NOT
PCBP1	0.193625	6.42208	2.92783	0.00435284	0.0389199	-2.23361	NOT
LINC01422	-0.39631	1.64582	-2.92722	0.00436055	0.038968	-2.23517	NOT
TLN1	-0.257269	8.45952	-2.92694	0.00436413	0.0389792	-2.23589	NOT
MCAM	-0.433458	5.63131	-2.92586	0.00437788	0.0390812	-2.23866	NOT
OST4	0.247623	5.81518	2.92494	0.0043897	0.0391658	-2.24103	NOT
HIGD1A	0.356248	6.29078	2.92445	0.00439601	0.0392013	-2.2423	NOT
AHI1	-0.253407	4.52226	-2.92395	0.00440247	0.0392247	-2.24359	NOT
EBF2	-0.687896	1.16338	-2.92388	0.00440332	0.0392247	-2.24376	NOT
SPAG4	0.500188	1.63304	2.92307	0.00441372	0.0392964	-2.24584	NOT
ADAM23	-0.688273	1.66138	-2.92197	0.00442792	0.0394019	-2.24867	NOT
MTMR10	-0.263346	4.86833	-2.92112	0.00443896	0.0394792	-2.25086	NOT
TOMM40	0.293898	4.59564	2.92093	0.00444141	0.03948	-2.25135	NOT
TP53INP1	-0.413472	5.7476	-2.91928	0.00446295	0.0396504	-2.2556	NOT
NMUR1	-0.61085	-0.416518	-2.91887	0.00446828	0.0396768	-2.25666	NOT
FAM78A	-0.413707	2.04372	-2.91819	0.00447706	0.0397336	-2.25838	NOT
EIF3M	0.24843	6.54549	2.91795	0.00448018	0.0397403	-2.259	NOT
SMARCAL1	0.176312	4.09567	2.91746	0.00448664	0.0397765	-2.26027	NOT
PTK6	0.493943	4.46082	2.91718	0.00449038	0.0397886	-2.261	NOT
TTPAL	0.251091	4.42738	2.91666	0.00449717	0.0398172	-2.26233	NOT
ITGA1	-0.362895	7.58668	-2.91657	0.00449837	0.0398172	-2.26256	NOT
SNCA	-0.669072	1.07254	-2.91632	0.00450157	0.0398245	-2.26319	NOT
GPM6B	-0.728837	0.97147	-2.91596	0.00450634	0.0398437	-2.26412	NOT
KIRREL1	-0.424462	5.63376	-2.91579	0.0045085	0.0398437	-2.26454	NOT
JCAD	-0.407374	5.55237	-2.91464	0.00452367	0.0399393	-2.2675	NOT
PKIG	-0.323532	3.83332	-2.91461	0.00452408	0.0399393	-2.26758	NOT
ALDH3B2	0.720197	2.15505	2.91424	0.00452899	0.0399616	-2.26853	NOT
TIMM8B	0.303853	3.8034	2.91354	0.00453826	0.0400222	-2.27033	NOT
THSD1	-0.450233	1.51211	-2.91288	0.004547	0.0400782	-2.27203	NOT
C20orf194	-0.298547	4.50574	-2.91214	0.00455685	0.0401439	-2.27393	NOT
DYNLT1	0.222136	5.11829	2.91134	0.00456748	0.0402164	-2.27598	NOT
EPM2A	-0.366201	1.75236	-2.91077	0.00457497	0.0402611	-2.27742	NOT
C7orf31	-0.266754	1.14447	-2.91032	0.00458102	0.0402932	-2.27859	NOT
RABL2B	-0.266898	2.93127	-2.90967	0.00458969	0.0403275	-2.28025	NOT
TRAF3IP2-AS1	-0.362758	0.476177	-2.90967	0.00458973	0.0403275	-2.28026	NOT
PDGFRB	-0.424478	7.59847	-2.90937	0.00459375	0.0403306	-2.28103	NOT
SLC35E2A	-0.327777	1.93224	-2.9092	0.00459597	0.0403306	-2.28145	NOT
GUSBP11	-0.345556	3.59666	-2.9091	0.00459731	0.0403306	-2.28171	NOT
NRROS	-0.390482	0.707858	-2.90779	0.00461485	0.0404633	-2.28506	NOT
ZNF500	-0.200355	3.05312	-2.90728	0.00462179	0.0404902	-2.28638	NOT
G0S2	0.785026	2.71593	2.9072	0.00462276	0.0404902	-2.28657	NOT
BLOC1S4	0.253071	2.97919	2.90692	0.00462665	0.0405031	-2.28731	NOT
SRA1	0.210981	4.04896	2.90605	0.00463833	0.0405825	-2.28952	NOT
RTN4	0.251087	7.56107	2.90588	0.00464057	0.0405825	-2.28995	NOT
ZMAT2	0.248606	5.17297	2.90542	0.00464676	0.0406102	-2.29112	NOT
LRFN5	-0.696304	-0.306537	-2.90529	0.00464858	0.0406102	-2.29147	NOT
PARP9	0.359815	6.43319	2.90503	0.00465215	0.0406202	-2.29214	NOT
ZMAT3	-0.312889	5.78926	-2.90475	0.00465585	0.0406314	-2.29284	NOT
EDNRB	-0.54106	3.49014	-2.90417	0.00466372	0.0406788	-2.29433	NOT
ARHGEF35	0.73464	3.76681	2.90385	0.00466814	0.0406962	-2.29516	NOT
CTTNBP2	-0.615188	1.58333	-2.90299	0.00467983	0.0407769	-2.29736	NOT
SLC2A14	1.41162	-1.99599	2.90233	0.00468877	0.0408335	-2.29904	UP
LINC01087	-0.424073	1.45076	-2.901	0.00470693	0.0409704	-2.30244	NOT
DPH2	0.326941	3.62728	2.89984	0.00472282	0.0410873	-2.3054	NOT
CHSY3	-0.551518	2.50655	-2.89818	0.00474562	0.0412578	-2.30964	NOT
TAGLN2	0.312628	8.29796	2.89806	0.00474734	0.0412578	-2.30996	NOT
SLX1B	0.349591	3.56491	2.89783	0.00475051	0.0412615	-2.31054	NOT
PTGIS	-0.778445	3.9867	-2.89767	0.0047527	0.0412615	-2.31095	NOT
DGKI	-0.671341	1.0516	-2.89705	0.00476122	0.0413125	-2.31252	NOT
AK2	0.237625	6.00333	2.89689	0.0047635	0.0413125	-2.31294	NOT
PABPC1P4	-0.489521	-0.036544	-2.8964	0.00477025	0.0413496	-2.31419	NOT
ADA	0.489356	2.0534	2.89569	0.00478007	0.0413989	-2.316	NOT
NANP	0.231376	3.07334	2.89563	0.00478088	0.0413989	-2.31615	NOT
PPP4R2	0.180607	6.08219	2.89525	0.00478614	0.0414195	-2.31711	NOT
PLPPR4	-0.551101	2.14205	-2.8951	0.00478821	0.0414195	-2.31749	NOT
GADL1	-0.380468	1.00661	-2.89477	0.0047929	0.0414387	-2.31835	NOT
DHX15	0.181724	6.91936	2.89416	0.00480137	0.0414905	-2.31991	NOT
KCNA5	-0.934168	-1.1805	-2.89378	0.00480669	0.041515	-2.32088	NOT
EIF4A3	0.276252	5.58913	2.89214	0.00482958	0.0416912	-2.32506	NOT
APOLD1	-0.417441	4.51178	-2.89155	0.00483784	0.041741	-2.32656	NOT
EMBP1	0.887855	-0.880321	2.89049	0.00485273	0.0418446	-2.32926	NOT
OLA1	0.272533	5.79816	2.89034	0.00485485	0.0418446	-2.32964	NOT
ABLIM2	0.5439	3.02135	2.88995	0.00486032	0.0418479	-2.33063	NOT
CLTA	0.300624	6.30432	2.88993	0.00486063	0.0418479	-2.33069	NOT
PRRT2	-0.754378	-0.965375	-2.88966	0.00486437	0.0418479	-2.33136	NOT
IGSF10	-0.647173	1.27911	-2.8896	0.00486523	0.0418479	-2.33152	NOT
RNF7	0.198247	5.22647	2.88943	0.00486773	0.041848	-2.33197	NOT
XYLT1	-0.378891	5.58074	-2.88877	0.00487706	0.0419067	-2.33366	NOT
NFIX	-0.321686	5.33682	-2.88833	0.00488321	0.0419206	-2.33476	NOT
PAQR5	0.683263	3.19236	2.88829	0.0048838	0.0419206	-2.33487	NOT
ZNF75D	-0.205098	3.73518	-2.88812	0.00488619	0.0419206	-2.3353	NOT
CCNYL1	0.203812	4.29006	2.88759	0.00489375	0.041964	-2.33666	NOT
ZBTB11	0.153939	5.30898	2.88659	0.00490795	0.0420642	-2.3392	NOT
OLFML3	-0.481931	4.24236	-2.88613	0.00491447	0.0420985	-2.34037	NOT
TMEM185B	0.253609	4.23299	2.88559	0.0049221	0.042133	-2.34173	NOT
SLC52A2	0.289299	4.83789	2.88539	0.00492499	0.042133	-2.34225	NOT
MIR600HG	-0.429627	0.690001	-2.88532	0.00492604	0.042133	-2.34244	NOT
COL1A1	-0.733732	11.166	-2.88437	0.00493962	0.0422276	-2.34486	NOT
SERINC3	0.203497	7.59108	2.88376	0.00494827	0.04228	-2.34639	NOT
CYB5B	0.256768	6.06513	2.88341	0.00495326	0.042301	-2.34728	NOT
NANOG	-0.485581	-0.414263	-2.88289	0.00496071	0.0423431	-2.3486	NOT
SLC35C2	0.183514	4.60735	2.88227	0.00496972	0.0423983	-2.35019	NOT
RPAP3	0.18274	4.29889	2.88188	0.0049753	0.0424204	-2.35118	NOT
KLHL6	-0.4371	3.6787	-2.88173	0.00497738	0.0424204	-2.35155	NOT
PSMD2	0.262935	6.98145	2.8804	0.00499656	0.0425623	-2.35493	NOT
AAGAB	0.270226	5.14659	2.88019	0.00499971	0.0425674	-2.35548	NOT
TMED9	0.248703	6.28397	2.87892	0.00501812	0.0426977	-2.35871	NOT
SUV39H1	0.230135	2.27348	2.87878	0.00502011	0.0426977	-2.35906	NOT
SLC2A6	0.490331	1.82457	2.87845	0.00502489	0.0427167	-2.35989	NOT
KLF12	-0.356776	4.59271	-2.87813	0.0050295	0.042727	-2.3607	NOT
COPS4	0.212885	4.43913	2.87801	0.00503121	0.042727	-2.361	NOT
POP4	0.402516	4.25648	2.87771	0.00503557	0.0427424	-2.36176	NOT
OLFML1	-0.462949	2.52441	-2.87702	0.00504566	0.0427582	-2.36352	NOT
ARPIN-AP3S2	0.284485	4.24	2.87674	0.00504972	0.0427582	-2.36422	NOT
DNAJB2	0.214946	5.05087	2.87674	0.00504976	0.0427582	-2.36423	NOT
PRDM2	-0.226364	5.31697	-2.87673	0.00504998	0.0427582	-2.36427	NOT
FAM131C	1.01472	-1.48065	2.87661	0.00505163	0.0427582	-2.36456	UP
RRP12	0.297625	4.48697	2.87654	0.00505275	0.0427582	-2.36475	NOT
PPP2R2C	1.30446	1.52791	2.87611	0.00505896	0.0427762	-2.36583	UP
ZNRD1ASP	-0.363755	2.36329	-2.87604	0.00505999	0.0427762	-2.36601	NOT
EFCAB5	-0.75906	-1.995	-2.87577	0.00506393	0.0427843	-2.36669	NOT
TAS2R31	-0.459239	-0.296881	-2.87563	0.00506605	0.0427843	-2.36706	NOT
ZCWPW2	-0.350087	-0.721711	-2.87486	0.00507732	0.0428578	-2.36901	NOT
CIDEB	-0.431394	2.5355	-2.87466	0.00508023	0.0428608	-2.36951	NOT
IFRD2	0.311675	4.41913	2.87433	0.005085	0.0428794	-2.37034	NOT
WDR75	0.188476	5.18058	2.87377	0.00509324	0.0429273	-2.37176	NOT
S1PR3	-0.497876	4.26666	-2.87317	0.0051022	0.0429638	-2.37331	NOT
TBX2	-0.36591	3.20157	-2.87294	0.00510559	0.0429638	-2.37389	NOT
CYGB	-0.396652	3.47396	-2.87279	0.00510777	0.0429638	-2.37426	NOT
CAPN1	0.281313	7.0774	2.87278	0.00510783	0.0429638	-2.37427	NOT
ZNF510	-0.198718	3.91437	-2.8723	0.00511491	0.0430017	-2.37549	NOT
L1TD1	-0.44997	0.836264	-2.87207	0.00511835	0.0430091	-2.37608	NOT
CIITA	-0.424284	4.58405	-2.87134	0.00512914	0.0430709	-2.37793	NOT
TSHZ3	-0.416836	3.57513	-2.87123	0.00513085	0.0430709	-2.37822	NOT
PPP3CC	-0.246769	3.45663	-2.87062	0.00513978	0.0431242	-2.37975	NOT
STK25	0.188652	5.25809	2.87023	0.00514559	0.0431513	-2.38074	NOT
UBE2T	0.422719	2.57309	2.86949	0.00515666	0.0432225	-2.38263	NOT
[truncated: 14,749 more rows]

## Sheet: GO enrichment analysis of ICGC
GO enrichment analysis of DEGs between the high-risk and low-risk groups in ICGC dataset.
ONTOLOGY	ID	Description	GeneRatio	BgRatio	pvalue	p.adjust	qvalue	geneID	Count
BP	GO:1903522	regulation of blood circulation	15/145	290/18862	7.01335e-09	3.86436e-06	2.82454e-06	EDN2/ATP1A2/CASQ2/HSPB7/PLN/FXYD1/DES/CTNNA3/SCN2B/HTR2A/GHRL/RYR3/CHRM2/TAC1/AGTR1	15
BP	GO:0006940	regulation of smooth muscle contraction	7/145	59/18862	3.35083e-07	0.000114085	8.33869e-05	EDN2/ATP1A2/MYOCD/CNN1/CHRNA3/GHRL/CHRM2	7
BP	GO:0008016	regulation of heart contraction	12/145	245/18862	4.33307e-07	0.000119376	8.72543e-05	EDN2/ATP1A2/CASQ2/HSPB7/PLN/FXYD1/DES/CTNNA3/SCN2B/RYR3/CHRM2/TAC1	12
BP	GO:0007611	learning or memory	11/145	235/18862	2.07717e-06	0.000408757	0.000298769	DKK1/ATP1A2/VIP/NRXN3/CNR1/ADGRB3/HTR2A/MUSK/KCNK2/TAC1/NRXN1	11
BP	GO:0030534	adult behavior	8/145	117/18862	3.38181e-06	0.000582305	0.000425618	SNCG/DMBX1/ATP1A2/NRXN3/CHRNA3/HTR2A/GHRL/NRXN1	8
BP	GO:0050890	cognition	11/145	276/18862	9.65927e-06	0.00133056	0.000972536	DKK1/ATP1A2/VIP/NRXN3/CNR1/ADGRB3/HTR2A/MUSK/KCNK2/TAC1/NRXN1	11
BP	GO:0031032	actomyosin structure organization	9/145	191/18862	1.71996e-05	0.00225643	0.00164927	TNNT1/LMOD1/ELN/MYH11/CNN1/PGM5/LDB3/SFRP1/TAC1	9
BP	GO:0030216	keratinocyte differentiation	11/145	302/18862	2.2332e-05	0.002707	0.0019786	KRT7/CASP14/KRT6A/CDH3/KRT17/KRT16/KRT6C/ZBED2/KRT6B/EREG/KRT5	11
BP	GO:0009913	epidermal cell differentiation	12/145	360/18862	2.25993e-05	0.002707	0.0019786	KRT7/CASP14/KRT6A/CDH3/KRT17/KRT16/KRT6C/ZBED2/KRT6B/EREG/KRT5/SFRP4	12
BP	GO:0050433	regulation of catecholamine secretion	5/145	52/18862	4.86839e-05	0.00456157	0.00333414	SNCG/VIP/CNR1/HTR2A/FGF20	5
BP	GO:1904338	regulation of dopaminergic neuron differentiation	3/145	10/18862	5.1328e-05	0.00456157	0.00333414	DKK1/SFRP1/FGF20	3
BP	GO:0008544	epidermis development	13/145	463/18862	6.06247e-05	0.00488604	0.00357131	KRT7/CASP14/KRT6A/CDH3/KRT17/KRT16/KRT6C/ZBED2/KRT6B/EREG/KRT5/SFRP4/NGFR	13
BP	GO:0043588	skin development	12/145	415/18862	8.90465e-05	0.006345	0.00463768	KRT7/CASP14/KRT6A/CDH3/KRT17/KRT16/KRT6C/ZBED2/KRT6B/EREG/KRT5/NGFR	12
BP	GO:0051963	regulation of synapse assembly	6/145	95/18862	9.21688e-05	0.00634813	0.00463997	WNT7A/ADGRB3/GHRL/MUSK/NRXN1/EPHA7	6
BP	GO:0002027	regulation of heart rate	6/145	97/18862	0.000103487	0.0069538	0.00508267	EDN2/CASQ2/PLN/CTNNA3/SCN2B/TAC1	6
BP	GO:0050678	regulation of epithelial cell proliferation	11/145	374/18862	0.000152043	0.00889694	0.00650295	CDH3/AREG/FGFBP1/WNT7A/EREG/VIP/NGFR/SFRP1/GHRL/HTR2B/AGTR1	11
BP	GO:2000027	regulation of animal organ morphogenesis	7/145	176/18862	0.000428289	0.0131104	0.00958265	DKK1/SIX2/WNT7A/NGFR/RSPO3/SFRP1/RSPO2	7
BP	GO:0015872	dopamine transport	4/145	47/18862	0.000462288	0.0139617	0.0102049	SNCG/CNR1/HTR2A/FGF20	4
BP	GO:0030177	positive regulation of Wnt signaling pathway	7/145	179/18862	0.000473953	0.0139617	0.0102049	DKK1/CDH3/DAAM2/SFRP4/RSPO3/SFRP1/RSPO2	7
BP	GO:0010975	regulation of neuron projection development	11/145	428/18862	0.000480418	0.0139617	0.0102049	WNT7A/NTRK3/PLXNA4/NGFR/CNR1/ADGRB3/RGMA/CHRNA3/SFRP1/RELN/EPHA7	11
BP	GO:0090287	regulation of cellular response to growth factor stimulus	9/145	296/18862	0.000481439	0.0139617	0.0102049	FGFBP1/NTRK3/MYOCD/SMOC2/SFRP4/NGFR/GREM2/SFRP1/CHRDL1	9
BP	GO:0060191	regulation of lipase activity	5/145	97/18862	0.000915556	0.0204134	0.0149205	ANGPTL4/NTRK3/HTR2A/HTR2B/AGTR1	5
BP	GO:0046883	regulation of hormone secretion	8/145	260/18862	0.000918787	0.0204134	0.0149205	SLC2A1/HCAR2/CNR1/SFRP1/GHRL/GRP/TAC1/AGTR1	8
BP	GO:0030198	extracellular matrix organization	10/145	393/18862	0.000936934	0.02065	0.0150935	MFAP4/COL14A1/ITGA7/TNXB/SMOC2/ELN/MYH11/ADAMTS8/ACAN/COL9A1	10
BP	GO:0043062	extracellular structure organization	10/145	394/18862	0.000955123	0.0208838	0.0152644	MFAP4/COL14A1/ITGA7/TNXB/SMOC2/ELN/MYH11/ADAMTS8/ACAN/COL9A1	10
BP	GO:0051962	positive regulation of nervous system development	8/145	263/18862	0.000989186	0.0210877	0.0154134	RASSF10/WNT7A/PLXNA4/NGFR/ADGRB3/GHRL/RELN/NRXN1	8
BP	GO:0045229	external encapsulating structure organization	10/145	396/18862	0.00099237	0.0210877	0.0154134	MFAP4/COL14A1/ITGA7/TNXB/SMOC2/ELN/MYH11/ADAMTS8/ACAN/COL9A1	10
BP	GO:0034329	cell junction assembly	10/145	425/18862	0.00100052	0.025865	0.0189053	WNT7A/KRT5/GAP43/ADGRB3/SFRP1/GHRL/MUSK/CDH19/NRXN1/EPHA7	10
BP	GO:0043279	response to alkaloid	5/145	99/18862	0.00100373	0.0210877	0.0154134	CASQ2/CNR1/HTR2A/RYR3/TAC1	5
BP	GO:0002026	regulation of the force of heart contraction	3/145	26/18862	0.00101622	0.0210877	0.0154134	EDN2/ATP1A2/PLN	3
BP	GO:0042634	regulation of hair cycle	3/145	26/18862	0.00101622	0.0210877	0.0154134	CDH3/KRT17/NGFR	3
BP	GO:0050807	regulation of synapse organization	7/145	204/18862	0.00102493	0.0210877	0.0154134	WNT7A/ADGRB3/GHRL/RELN/MUSK/NRXN1/EPHA7	7
BP	GO:0051965	positive regulation of synapse assembly	4/145	58/18862	0.00103011	0.0210877	0.0154134	WNT7A/ADGRB3/GHRL/NRXN1	4
BP	GO:0010927	cellular component assembly involved in morphogenesis	5/145	100/18862	0.00105011	0.0210877	0.0154134	TNNT1/LMOD1/MYH11/PGM5/LDB3	5
BP	GO:0060079	excitatory postsynaptic potential	5/145	100/18862	0.00105011	0.0210877	0.0154134	WNT7A/CHRNA3/GHRL/RELN/NRXN1	5
BP	GO:0030048	actin filament-based movement	6/145	150/18862	0.00107416	0.0210877	0.0154134	TNNT1/ATP1A2/PLN/DES/CTNNA3/SCN2B	6
BP	GO:0001503	ossification	10/145	401/18862	0.00109073	0.0210877	0.0154134	DKK1/SIX2/OMD/ZBTB16/SFRP1/TNN/RANBP3L/TAC1/CHRDL1/RSPO2	10
BP	GO:1903779	regulation of cardiac conduction	4/145	59/18862	0.00109849	0.0210877	0.0154134	ATP1A2/CASQ2/FXYD1/RYR3	4
BP	GO:0010882	regulation of cardiac muscle contraction by calcium ion signaling	3/145	27/18862	0.00113685	0.0210877	0.0154134	ATP1A2/CASQ2/PLN	3
BP	GO:0035116	embryonic hindlimb morphogenesis	3/145	27/18862	0.00113685	0.0210877	0.0154134	WNT7A/ZBTB16/RSPO2	3
BP	GO:0045987	positive regulation of smooth muscle contraction	3/145	27/18862	0.00113685	0.0210877	0.0154134	EDN2/MYOCD/GHRL	3
BP	GO:2000463	positive regulation of excitatory postsynaptic potential	3/145	27/18862	0.00113685	0.0210877	0.0154134	WNT7A/RELN/NRXN1	3
BP	GO:0048738	cardiac muscle tissue development	7/145	208/18862	0.00114709	0.0210877	0.0154134	DKK1/MYOCD/SGCD/PLN/MYH11/KCNK2/FGF20	7
BP	GO:0060402	calcium ion transport into cytosol	6/145	152/18862	0.00115012	0.0210877	0.0154134	ATP1A2/CASQ2/PLN/HTR2A/HTR2B/RYR3	6
BP	GO:0010518	positive regulation of phospholipase activity	4/145	60/18862	0.00117	0.0210877	0.0154134	NTRK3/HTR2A/HTR2B/AGTR1	4
BP	GO:0061098	positive regulation of protein tyrosine kinase activity	4/145	60/18862	0.00117	0.0210877	0.0154134	AREG/EREG/GHRL/RELN	4
BP	GO:0015850	organic hydroxy compound transport	8/145	271/18862	0.00119824	0.0210877	0.0154134	SNCG/VIP/CNR1/HTR2A/GHRL/TAC1/FGF20/AGTR1	8
BP	GO:0055002	striated muscle cell development	5/145	103/18862	0.00119881	0.0210877	0.0154134	TNNT1/LMOD1/MYH11/PGM5/LDB3	5
BP	GO:0014827	intestine smooth muscle contraction	2/145	7/18862	0.00120173	0.0210877	0.0154134	GHRL/HTR2B	2
BP	GO:0045743	positive regulation of fibroblast growth factor receptor signaling pathway	2/145	7/18862	0.00120173	0.0210877	0.0154134	FGFBP1/SMOC2	2
BP	GO:0060405	regulation of penile erection	2/145	7/18862	0.00120173	0.0210877	0.0154134	VIP/CNR1	2
BP	GO:0070837	dehydroascorbic acid transport	2/145	7/18862	0.00120173	0.0210877	0.0154134	SLC2A1/SLC2A14	2
BP	GO:0086036	regulation of cardiac muscle cell membrane potential	2/145	7/18862	0.00120173	0.0210877	0.0154134	PLN/FXYD1	2
BP	GO:2000848	positive regulation of corticosteroid hormone secretion	2/145	7/18862	0.00120173	0.0210877	0.0154134	GHRL/TAC1	2
BP	GO:0072503	cellular divalent inorganic cation homeostasis	11/145	480/18862	0.00122612	0.0213794	0.0156266	EDN2/ATP1A2/CASQ2/PLN/CNR1/HTR2A/GHRL/HTR2B/RYR3/TAC1/AGTR1	11
BP	GO:0019229	regulation of vasoconstriction	4/145	61/18862	0.0012447	0.021567	0.0157638	EDN2/ATP1A2/HTR2A/AGTR1	4
BP	GO:0098742	cell-cell adhesion via plasma-membrane adhesion molecules	8/145	273/18862	0.00125566	0.0216208	0.0158031	CDH3/NEXN/PCDH19/PCDH10/CADM3/SELP/FAT3/CDH19	8
BP	GO:0099565	chemical synaptic transmission, postsynaptic	5/145	105/18862	0.00130625	0.0223523	0.0163377	WNT7A/CHRNA3/GHRL/RELN/NRXN1	5
BP	GO:0006027	glycosaminoglycan catabolic process	4/145	62/18862	0.00132269	0.0224938	0.0164412	OGN/PRELP/OMD/ACAN	4
BP	GO:0050803	regulation of synapse structure or activity	7/145	214/18862	0.00135146	0.0228422	0.0166958	WNT7A/ADGRB3/GHRL/RELN/MUSK/NRXN1/EPHA7	7
BP	GO:0048662	negative regulation of smooth muscle cell proliferation	4/145	63/18862	0.00140402	0.0234363	0.01713	MYOCD/OGN/VIP/CNN1	4
BP	GO:0010880	regulation of release of sequestered calcium ion into cytosol by sarcoplasmic reticulum	3/145	29/18862	0.00140432	0.0234363	0.01713	ATP1A2/CASQ2/PLN	3
BP	GO:0002526	acute inflammatory response	5/145	107/18862	0.00142064	0.0234363	0.01713	SERPINA3/SAA2/ORM1/CNR1/TAC1	5
BP	GO:0007613	memory	5/145	107/18862	0.00142064	0.0234363	0.01713	CNR1/HTR2A/MUSK/KCNK2/TAC1	5
BP	GO:0001938	positive regulation of endothelial cell proliferation	5/145	108/18862	0.00148052	0.0242788	0.0177459	FGFBP1/VIP/GHRL/HTR2B/AGTR1	5
BP	GO:0048660	regulation of smooth muscle cell proliferation	6/145	160/18862	0.00149591	0.024386	0.0178242	EREG/MYOCD/OGN/ELN/VIP/CNN1	6
BP	GO:0099068	postsynapse assembly	3/145	30/18862	0.00155163	0.0251455	0.0183793	WNT7A/GAP43/NRXN1	3
BP	GO:0050795	regulation of behavior	4/145	65/18862	0.00157704	0.0252555	0.0184598	CNR1/GHRL/HTR2B/RELN	4
BP	GO:0048659	smooth muscle cell proliferation	6/145	162/18862	0.00159357	0.0252555	0.0184598	EREG/MYOCD/OGN/ELN/VIP/CNN1	6
BP	GO:0014824	artery smooth muscle contraction	2/145	8/18862	0.00159423	0.0252555	0.0184598	EDN2/HTR2A	2
BP	GO:0051960	regulation of nervous system development	10/145	422/18862	0.00159508	0.0252555	0.0184598	RASSF10/WNT7A/DAAM2/PLXNA4/NGFR/ADGRB3/GHRL/RELN/NRXN1/EPHA7	10
BP	GO:0051341	regulation of oxidoreductase activity	5/145	110/18862	0.00160584	0.0252805	0.018478	CDH3/EDN2/CNR1/HTR2B/AGTR1	5
BP	GO:0072507	divalent inorganic cation homeostasis	11/145	499/18862	0.00166819	0.02583	0.0188797	EDN2/ATP1A2/CASQ2/PLN/CNR1/HTR2A/GHRL/HTR2B/RYR3/TAC1/AGTR1	11
BP	GO:0034332	adherens junction organization	4/145	66/18862	0.00166887	0.02583	0.0188797	CDH3/CADM3/CDH19/CADM2	4
BP	GO:0045600	positive regulation of fat cell differentiation	4/145	66/18862	0.00166887	0.02583	0.0188797	ZBTB16/HTR2A/SFRP1/LMO3	4
BP	GO:0060828	regulation of canonical Wnt signaling pathway	8/145	287/18862	0.00172173	0.026352	0.0192612	DKK1/CDH3/DAAM2/SFRP4/RSPO3/SFRP1/TNN/RSPO2	8
BP	GO:0007187	G protein-coupled receptor signaling pathway, coupled to cyclic nucleotide second messenger	4/145	67/18862	0.00176436	0.0268553	0.0196291	CNR1/HTR2A/HTR2B/CHRM2	4
BP	GO:0006026	aminoglycan catabolic process	4/145	68/18862	0.00186357	0.0282096	0.0206189	OGN/PRELP/OMD/ACAN	4
BP	GO:0042487	regulation of odontogenesis of dentin-containing tooth	2/145	9/18862	0.0020394	0.0297301	0.0217303	NGFR/RSPO2	2
BP	GO:0090129	positive regulation of synapse maturation	2/145	9/18862	0.0020394	0.0297301	0.0217303	RELN/NRXN1	2
BP	GO:2000096	positive regulation of Wnt signaling pathway, planar cell polarity pathway	2/145	9/18862	0.0020394	0.0297301	0.0217303	DKK1/RSPO3	2
BP	GO:2000833	positive regulation of steroid hormone secretion	2/145	9/18862	0.0020394	0.0297301	0.0217303	GHRL/TAC1	2
BP	GO:2000849	regulation of glucocorticoid secretion	2/145	9/18862	0.0020394	0.0297301	0.0217303	GHRL/TAC1	2
BP	GO:0014808	release of sequestered calcium ion into cytosol by sarcoplasmic reticulum	3/145	33/18862	0.00205035	0.0297301	0.0217303	ATP1A2/CASQ2/PLN	3
BP	GO:0086004	regulation of cardiac muscle cell contraction	3/145	33/18862	0.00205035	0.0297301	0.0217303	ATP1A2/PLN/CTNNA3	3
BP	GO:1901020	negative regulation of calcium ion transmembrane transporter activity	3/145	33/18862	0.00205035	0.0297301	0.0217303	ATP1A2/CASQ2/PLN	3
BP	GO:0010517	regulation of phospholipase activity	4/145	70/18862	0.00207348	0.0298794	0.0218394	NTRK3/HTR2A/HTR2B/AGTR1	4
BP	GO:0030111	regulation of Wnt signaling pathway	9/145	365/18862	0.00208234	0.0298794	0.0218394	DKK1/CDH3/BARX1/DAAM2/SFRP4/RSPO3/SFRP1/TNN/RSPO2	9
BP	GO:0006813	potassium ion transport	7/145	232/18862	0.00213917	0.0305358	0.0223192	ATP1A2/CASQ2/VIP/KCNMB1/FXYD1/HTR2A/KCNK2	7
BP	GO:0060401	cytosolic calcium ion transport	6/145	173/18862	0.00222019	0.0310253	0.022677	ATP1A2/CASQ2/PLN/HTR2A/HTR2B/RYR3	6
BP	GO:0035137	hindlimb morphogenesis	3/145	34/18862	0.00223621	0.0310253	0.022677	WNT7A/ZBTB16/RSPO2	3
BP	GO:0044060	regulation of endocrine process	3/145	34/18862	0.00223621	0.0310253	0.022677	GHRL/TAC1/AGTR1	3
BP	GO:0098664	G protein-coupled serotonin receptor signaling pathway	3/145	34/18862	0.00223621	0.0310253	0.022677	HTR2A/HTR2B/CHRM2	3
BP	GO:1903514	release of sequestered calcium ion into cytosol by endoplasmic reticulum	3/145	34/18862	0.00223621	0.0310253	0.022677	ATP1A2/CASQ2/PLN	3
BP	GO:0018108	peptidyl-tyrosine phosphorylation	9/145	369/18862	0.00224103	0.0310253	0.022677	AREG/EREG/NTRK3/HTR2A/SFRP1/GHRL/RELN/MUSK/EPHA7	9
BP	GO:0086003	cardiac muscle cell contraction	4/145	72/18862	0.00229917	0.0316711	0.023149	ATP1A2/PLN/CTNNA3/SCN2B	4
BP	GO:0018212	peptidyl-tyrosine modification	9/145	372/18862	0.00236626	0.0324331	0.023706	AREG/EREG/NTRK3/HTR2A/SFRP1/GHRL/RELN/MUSK/EPHA7	9
BP	GO:0060193	positive regulation of lipase activity	4/145	73/18862	0.00241812	0.0329798	0.0241056	NTRK3/HTR2A/HTR2B/AGTR1	4
BP	GO:0040036	regulation of fibroblast growth factor receptor signaling pathway	3/145	35/18862	0.00243219	0.0330082	0.0241264	FGFBP1/SMOC2/NGFR	3
BP	GO:0008343	adult feeding behavior	2/145	10/18862	0.00253642	0.0332754	0.0243216	DMBX1/GHRL	2
BP	GO:0014820	tonic smooth muscle contraction	2/145	10/18862	0.00253642	0.0332754	0.0243216	EDN2/HTR2A	2
BP	GO:0035933	glucocorticoid secretion	2/145	10/18862	0.00253642	0.0332754	0.0243216	GHRL/TAC1	2
BP	GO:0043084	penile erection	2/145	10/18862	0.00253642	0.0332754	0.0243216	VIP/CNR1	2
BP	GO:0071073	positive regulation of phospholipid biosynthetic process	2/145	10/18862	0.00253642	0.0332754	0.0243216	HTR2A/HTR2B	2
BP	GO:0071313	cellular response to caffeine	2/145	10/18862	0.00253642	0.0332754	0.0243216	CASQ2/RYR3	2
BP	GO:0035136	forelimb morphogenesis	3/145	36/18862	0.00263847	0.0342877	0.0250616	WNT7A/ZBTB16/RSPO2	3
BP	GO:0043267	negative regulation of potassium ion transport	3/145	36/18862	0.00263847	0.0342877	0.0250616	CASQ2/VIP/HTR2A	3
BP	GO:0055117	regulation of cardiac muscle contraction	4/145	75/18862	0.0026686	0.0345164	0.0252287	ATP1A2/CASQ2/PLN/CTNNA3	4
BP	GO:0035296	regulation of tube diameter	5/145	127/18862	0.00300697	0.0383527	0.0280328	EDN2/ATP1A2/HTR2A/HTR2B/AGTR1	5
BP	GO:0097746	blood vessel diameter maintenance	5/145	127/18862	0.00300697	0.0383527	0.0280328	EDN2/ATP1A2/HTR2A/HTR2B/AGTR1	5
BP	GO:0007618	mating	3/145	38/18862	0.00308269	0.038626	0.0282325	VIP/CNR1/TAC1	3
BP	GO:0007501	mesodermal cell fate specification	2/145	11/18862	0.00308447	0.038626	0.0282325	DKK1/SIX2	2
BP	GO:0010172	embryonic body morphogenesis	2/145	11/18862	0.00308447	0.038626	0.0282325	GREM2/MAB21L2	2
BP	GO:0010459	negative regulation of heart rate	2/145	11/18862	0.00308447	0.038626	0.0282325	PLN/TAC1	2
BP	GO:0035150	regulation of tube size	5/145	128/18862	0.00311019	0.0387719	0.0283391	EDN2/ATP1A2/HTR2A/HTR2B/AGTR1	5
BP	GO:0032970	regulation of actin filament-based process	9/145	389/18862	0.00318508	0.0395265	0.0288907	ATP1A2/NTRK3/LMOD1/SYNPO2/PLN/ELN/CTNNA3/SFRP1/TAC1	9
BP	GO:0045933	positive regulation of muscle contraction	3/145	39/18862	0.00332095	0.0405239	0.0296197	EDN2/MYOCD/GHRL	3
BP	GO:1903170	negative regulation of calcium ion transmembrane transport	3/145	39/18862	0.00332095	0.0405239	0.0296197	ATP1A2/CASQ2/PLN	3
BP	GO:0007612	learning	5/145	130/18862	0.00332428	0.0405239	0.0296197	ATP1A2/NRXN3/ADGRB3/TAC1/NRXN1	5
BP	GO:0070296	sarcoplasmic reticulum calcium ion transport	3/145	40/18862	0.00357019	0.0431398	0.0315317	ATP1A2/CASQ2/PLN	3
BP	GO:1903524	positive regulation of blood circulation	3/145	40/18862	0.00357019	0.0431398	0.0315317	EDN2/ATP1A2/GHRL	3
BP	GO:0014831	gastro-intestinal system smooth muscle contraction	2/145	12/18862	0.00368276	0.043922	0.0321035	GHRL/HTR2B	2
BP	GO:0060456	positive regulation of digestive system process	2/145	12/18862	0.00368276	0.043922	0.0321035	GHRL/TAC1	2
BP	GO:0002790	peptide secretion	9/145	401/18862	0.003887	0.0459835	0.0336103	SLC2A1/SNCG/CTAGE8/HCAR2/VIP/CNR1/SFRP1/GHRL/GRP	9
BP	GO:0001508	action potential	5/145	135/18862	0.00390568	0.0459835	0.0336103	ATP1A2/CTNNA3/CNR1/SCN2B/TAC1	5
BP	GO:0060048	cardiac muscle contraction	5/145	135/18862	0.00390568	0.0459835	0.0336103	ATP1A2/CASQ2/PLN/CTNNA3/SCN2B	5
BP	GO:0060078	regulation of postsynaptic membrane potential	5/145	136/18862	0.00403015	0.0472471	0.0345338	WNT7A/CHRNA3/GHRL/RELN/NRXN1	5
BP	GO:0031644	regulation of nervous system process	5/145	137/18862	0.00415744	0.0485328	0.0354736	WNT7A/VIP/GHRL/RELN/NRXN1	5
BP	GO:0050730	regulation of peptidyl-tyrosine phosphorylation	7/145	262/18862	0.00419069	0.0487145	0.0356064	AREG/EREG/HTR2A/SFRP1/GHRL/RELN/EPHA7	7
BP	GO:1901136	carbohydrate derivative catabolic process	6/145	198/18862	0.00431935	0.0492995	0.036034	CDA/OGN/PRELP/NUDT10/OMD/ACAN	6
BP	GO:0005513	detection of calcium ion	2/145	13/18862	0.00433048	0.0492995	0.036034	CASQ2/KCNMB1	2
BP	GO:0033689	negative regulation of osteoblast proliferation	2/145	13/18862	0.00433048	0.0492995	0.036034	SFRP1/TNN	2
BP	GO:0045741	positive regulation of epidermal growth factor-activated receptor activity	2/145	13/18862	0.00433048	0.0492995	0.036034	AREG/EREG	2
BP	GO:0071415	cellular response to purine-containing compound	2/145	13/18862	0.00433048	0.0492995	0.036034	CASQ2/RYR3	2
BP	GO:0035094	response to nicotine	3/145	43/18862	0.00438534	0.049366	0.0360826	ATP1A2/CNR1/CHRNA3	3
BP	GO:0001501	skeletal system development	10/145	486/18862	0.00439008	0.049366	0.0360826	SIX2/WNT7A/PRELP/SFRP4/ZBTB16/SFRP1/GHRL/ACAN/RANBP3L/RSPO2	10
CC	GO:0062023	collagen-containing extracellular matrix	17/150	423/19520	2.87858e-08	3.59822e-06	2.60587e-06	SERPINA3/ORM1/ANGPTL4/MFAP4/COL14A1/TNXB/SMOC2/OGN/PRELP/ELN/ANGPTL1/ADAMTS8/OMD/SFRP1/ACAN/TNN/COL9A1	17
CC	GO:0005911	cell-cell junction	14/150	485/19520	2.32584e-05	0.0005286	0.000382818	SLC2A1/CDH3/ATP1A2/NEXN/SGCA/PGM5/NGFR/FXYD1/DES/CTNNA3/LDB3/CADM3/SYNM/CDH19	14
CC	GO:0045111	intermediate filament cytoskeleton	10/150	256/19520	2.95947e-05	0.000616556	0.000446517	KRT7/CASP14/KRT6A/KRT17/KRT16/KRT6C/KRT6B/KRT5/DES/SYNM	10
CC	GO:0045095	keratin filament	6/150	96/19520	9.77589e-05	0.00174569	0.00126425	KRT7/CASP14/KRT6A/KRT6C/KRT6B/KRT5	6
CC	GO:0098665	serotonin receptor complex	2/150	4/19520	0.00034841	0.005181	0.00375213	HTR2A/HTR2B	2
CC	GO:0005912	adherens junction	7/150	172/19520	0.00037332	0.005181	0.00375213	CDH3/NEXN/PGM5/CTNNA3/LDB3/SYNM/CDH19	7
CC	GO:0090665	glycoprotein complex	3/150	19/19520	0.000393756	0.005181	0.00375213	SGCA/SGCD/PGM5	3
CC	GO:0071953	elastic fiber	2/150	5/19520	0.000577752	0.00722189	0.00523017	MFAP4/ELN	2
CC	GO:1902495	transmembrane transporter complex	9/150	323/19520	0.000898276	0.00973103	0.00704732	ATP1A2/CASQ2/PLN/KCNMB1/FXYD1/SCN2B/CHRNA3/RYR3/KCNK2	9
CC	GO:0031594	neuromuscular junction	4/150	69/19520	0.00196588	0.0169473	0.0122734	DES/UNC13C/MUSK/EPHA7	4
CC	GO:0005916	fascia adherens	2/150	9/19520	0.00203828	0.0169856	0.0123012	DES/CTNNA3	2
CC	GO:0033017	sarcoplasmic reticulum membrane	3/150	41/19520	0.00382853	0.0273466	0.0198047	CASQ2/PLN/RYR3	3
CC	GO:0044305	calyx of Held	2/150	16/19520	0.00655885	0.0443166	0.0320945	UNC13C/KCNK2	2
CC	GO:0005596	collagen type XIV trimer	1/150	1/19520	0.00768443	0.0457406	0.0331258	COL14A1	1
CC	GO:0005914	spot adherens junction	1/150	1/19520	0.00768443	0.0457406	0.0331258	PGM5	1
CC	GO:0043034	costamere	2/150	18/19520	0.00827894	0.0470394	0.0340664	PGM5/SYNM	2
MF	GO:0005539	glycosaminoglycan binding	12/144	228/18337	2.50059e-07	9.20219e-05	7.10695e-05	FGFBP1/TNXB/SMOC2/PRELP/SUSD5/ADAMTS8/GREM2/RSPO3/SELP/SFRP1/ACAN/RSPO2	12
MF	GO:0008201	heparin binding	10/144	164/18337	6.82364e-07	0.000125555	9.69675e-05	FGFBP1/TNXB/SMOC2/PRELP/ADAMTS8/GREM2/RSPO3/SELP/SFRP1/RSPO2	10
MF	GO:1901681	sulfur compound binding	11/144	260/18337	6.68802e-06	0.000820397	0.000633602	FGFBP1/TNXB/SMOC2/PRELP/ADAMTS8/GREM2/RSPO3/SELP/SFRP1/FGF20/RSPO2	11
MF	GO:0005201	extracellular matrix structural constituent	8/144	170/18337	5.97559e-05	0.00549754	0.00424581	MFAP4/COL14A1/TNXB/OGN/PRELP/ELN/ACAN/COL9A1	8
MF	GO:0005200	structural constituent of cytoskeleton	6/144	103/18337	0.000161637	0.0112108	0.0086582	KRT6A/KRT16/KRT6B/KRT5/DES/SYNM	6
MF	GO:0001587	Gq/11-coupled serotonin receptor activity	2/144	3/18337	0.000182784	0.0112108	0.0086582	HTR2A/HTR2B	2
MF	GO:0048018	receptor ligand activity	12/144	486/18337	0.000459985	0.0235939	0.0182219	DKK1/AREG/EDN2/WNT7A/EREG/OGN/VIP/GREM2/GHRL/GRP/FGF20/EPHA7	12
MF	GO:0030546	signaling receptor activator activity	12/144	492/18337	0.000512911	0.0235939	0.0182219	DKK1/AREG/EDN2/WNT7A/EREG/OGN/VIP/GREM2/GHRL/GRP/FGF20/EPHA7	12
MF	GO:0097109	neuroligin family protein binding	2/144	5/18337	0.000603011	0.0240912	0.0186059	NRXN3/NRXN1	2
MF	GO:0033300	dehydroascorbic acid transmembrane transporter activity	2/144	7/18337	0.00125331	0.0419289	0.0323821	SLC2A1/SLC2A14	2

## Sheet: KEGG enrichment analysis of ICG
KEGG enrichment analysis of DEGs between the high-risk and low-risk groups in ICGC dataset.
ID	Description	GeneRatio	BgRatio	pvalue	p.adjust	qvalue	geneID	Count
hsa04151	PI3K-Akt signaling pathway	11/70	354/8095	0.000203382	0.00845491	0.00767975	374/2069/5522/3679/7148/4804/5649/1129/63923/1297/26281	11
hsa04020	Calcium signaling pathway	9/70	240/8095	0.000204554	0.00845491	0.00767975	845/4916/5350/3356/3357/6263/1129/26281/185	9
hsa04310	Wnt signaling pathway	7/70	166/8095	0.00054388	0.011634	0.0105674	22943/7476/23500/6424/84870/6422/340419	7
hsa04024	cAMP signaling pathway	8/70	219/8095	0.000562935	0.011634	0.0105674	1907/338442/477/5350/7432/5348/51738/1129	8
hsa04512	ECM-receptor interaction	5/70	88/8095	0.000940467	0.0166597	0.0151323	3679/7148/5649/63923/1297	5
hsa05414	Dilated cardiomyopathy	5/70	96/8095	0.00139125	0.0215644	0.0195873	6442/3679/6444/5350/1674	5
hsa04514	Cell adhesion molecules	6/70	149/8095	0.00174901	0.0240974	0.0218882	1001/9369/57863/4685/6403/9378	6
hsa04270	Vascular smooth muscle contraction	5/70	133/8095	0.00572203	0.0709531	0.0644481	1907/4629/3779/72/185	5
hsa05410	Hypertrophic cardiomyopathy	4/70	90/8095	0.00749568	0.0844967	0.07675	6442/3679/6444/1674	4
hsa04974	Protein digestion and absorption	4/70	103/8095	0.0119299	0.123276	0.111974	477/7373/2006/1297	4
hsa05165	Human papillomavirus infection	7/70	331/8095	0.0236728	0.225802	0.2051	7476/5522/3679/7148/5649/63923/1297	7
hsa04510	Focal adhesion	5/70	201/8095	0.029574	0.261941	0.237926	3679/7148/5649/63923/1297	5
hsa04911	Insulin secretion	3/70	86/8095	0.0380715	0.313855	0.285081	6513/477/3779	3
hsa04390	Hippo signaling pathway	4/70	157/8095	0.046577	0.339738	0.308591	374/7476/5522/29119	4
hsa04022	cGMP-PKG signaling pathway	4/70	167/8095	0.0561013	0.366135	0.332567	477/5350/3779/185	4
hsa04919	Thyroid hormone signaling pathway	3/70	121/8095	0.0868201	0.538285	0.488934	6513/477/5350	3
hsa05416	Viral myocarditis	2/70	60/8095	0.0947545	0.559503	0.508207	6442/6444	2
hsa04927	Cortisol synthesis and secretion	2/70	65/8095	0.108384	0.607596	0.551891	3776/185	2
hsa04810	Regulation of actin cytoskeleton	4/70	218/8095	0.119318	0.607596	0.551891	3679/4629/1129/26281	4
hsa04924	Renin secretion	2/70	69/8095	0.11964	0.607596	0.551891	1907/185	2
hsa05230	Central carbon metabolism in cancer	2/70	70/8095	0.122499	0.607596	0.551891	6513/4916	2
hsa05226	Gastric cancer	3/70	149/8095	0.137979	0.642287	0.583402	7476/29119/26281	3
hsa04971	Gastric acid secretion	2/70	76/8095	0.139989	0.642287	0.583402	477/3776	2
hsa04934	Cushing syndrome	3/70	155/8095	0.150061	0.642287	0.583402	7476/3776/185	3
hsa04360	Axon guidance	3/70	182/8095	0.208125	0.645187	0.586036	91584/56963/2045	3
hsa04010	MAPK signaling pathway	4/70	294/8095	0.249164	0.66947	0.608093	374/2069/4804/26281	4
hsa05415	Diabetic cardiomyopathy	3/70	203/8095	0.256303	0.66947	0.608093	6513/5350/185	3
hsa04015	Rap1 signaling pathway	3/70	210/8095	0.27273	0.66947	0.608093	4804/1268/26281	3
hsa05020	Prion disease	3/70	273/8095	0.421992	0.741831	0.673819	147700/4685/6263	3
hsa05010	Alzheimer disease	4/70	384/8095	0.426167	0.741831	0.673819	22943/147700/7476/6263	4
hsa04530	Tight junction	2/70	169/8095	0.431476	0.741831	0.673819	5522/4629	2
hsa00010	Glycolysis / Gluconeogenesis	1/70	67/8095	0.442496	0.741831	0.673819	125	1
hsa00982	Drug metabolism - cytochrome P450	1/70	72/8095	0.466387	0.741831	0.673819	125	1
hsa04918	Thyroid hormone synthesis	1/70	75/8095	0.480235	0.741831	0.673819	477	1
hsa05100	Bacterial invasion of epithelial cells	1/70	77/8095	0.489269	0.741831	0.673819	29119	1
hsa05140	Leishmaniasis	1/70	77/8095	0.489269	0.741831	0.673819	1917	1
hsa00980	Metabolism of xenobiotics by cytochrome P450	1/70	78/8095	0.493728	0.741831	0.673819	125	1
hsa04721	Synaptic vesicle cycle	1/70	78/8095	0.493728	0.741831	0.673819	440279	1
hsa00983	Drug metabolism - other enzymes	1/70	80/8095	0.502531	0.741831	0.673819	978	1
hsa04713	Circadian entrainment	1/70	97/8095	0.571513	0.777454	0.706176	6263	1
hsa03015	mRNA surveillance pathway	1/70	98/8095	0.575263	0.777454	0.706176	5522	1
hsa04933	AGE-RAGE signaling pathway in diabetic complications	1/70	100/8095	0.582667	0.777454	0.706176	185	1
hsa04916	Melanogenesis	1/70	101/8095	0.586321	0.777454	0.706176	7476	1
hsa04972	Pancreatic secretion	1/70	102/8095	0.589943	0.777454	0.706176	477	1
hsa05142	Chagas disease	1/70	102/8095	0.589943	0.777454	0.706176	5522	1
hsa05171	Coronavirus disease - COVID-19	2/70	232/8095	0.600773	0.777454	0.706176	6403/185	2
hsa04922	Glucagon signaling pathway	1/70	107/8095	0.607591	0.777454	0.706176	6513	1
hsa04931	Insulin resistance	1/70	108/8095	0.61103	0.777454	0.706176	6513	1
